# Supplementary material for: Morphological dissection and cellular and transcriptome characterizations of bamboo pith cavity formation reveal a pivotal role of genes related to programmed cell death
Source: Plant Biotechnol J. 2018 Dec 9;17(5):982–97. doi: 10.1111/pbi.13033 (PMC6587456; doi:10.1111/pbi.13033)
Supplement: Supplementary file 2 — Table S2 Summary of BUSCO alignment results of Ps. japonica. [file PBI-17-982-s005.xlsx]

## Sheet: BUSCO
Table S2 Summary of BUSCO alignment results of Ps. japonica.
Cat	Number	Percentage
Total BUSCO groups searched	1440	1
Complete BUSCOs	1089	0.75625
single-copy	557
duplicated	532
Fragmented BUSCOs	209	0.145139
Missing BUSCOs	142	0.0986111
