# Supplementary material for: Morphological dissection and cellular and transcriptome characterizations of bamboo pith cavity formation reveal a pivotal role of genes related to programmed cell death
Source: Plant Biotechnol J. 2018 Dec 9;17(5):982–97. doi: 10.1111/pbi.13033 (PMC6587456; doi:10.1111/pbi.13033)
Supplement: Supplementary file 3 — Table S3 Correlation of gene expression profiles between biological replicates of Ps. japonica. [file PBI-17-982-s004.xlsx]

## Sheet: Correlation
Table S3 Correlation of gene expression profiles between biological replicates of Psudosasa japonica
	S1-1	S1-2	S1-3	S1-4	S1-5	S1-6	S2-1	S2-2	S2-3	S2-4	S2-5	S2-6	S3-1	S3-2	S3-3	S3-4	S3-5	S3-6
S1-1	1	0.905236	0.96379	0.898176	0.859316	0.956595	0.875753	0.825327	0.845412	0.87812	0.902628	0.886963	0.835612	0.727187	0.731024	0.742981	0.702318	0.747688
S1-2		1	0.924059	0.962727	0.959425	0.982204	0.913103	0.81716	0.95627	0.913364	0.859901	0.868805	0.934254	0.719587	0.805295	0.756401	0.826671	0.79035
S1-3			1	0.907875	0.860737	0.961899	0.840911	0.777025	0.843302	0.856268	0.864171	0.834964	0.836772	0.677065	0.745547	0.706541	0.742365	0.716218
S1-4				1	0.985116	0.969185	0.888246	0.79595	0.932591	0.891695	0.848665	0.848799	0.890633	0.709783	0.752747	0.742549	0.77259	0.768285
S1-5					1	0.952888	0.905254	0.802405	0.95221	0.895258	0.824196	0.849757	0.894362	0.71012	0.746921	0.751724	0.768292	0.787977
S1-6						1	0.920288	0.837733	0.938088	0.920611	0.89162	0.893309	0.912082	0.739759	0.787618	0.770677	0.791774	0.795497
S2-1							1	0.942103	0.962483	0.987313	0.935904	0.977336	0.932307	0.872567	0.87727	0.917909	0.852284	0.936414
S2-2								1	0.864975	0.939162	0.919524	0.963393	0.85987	0.923328	0.87117	0.944128	0.821391	0.952596
S2-3									1	0.96042	0.883189	0.9116	0.955312	0.787822	0.854956	0.836269	0.866013	0.866203
S2-4										1	0.95612	0.978406	0.950847	0.888182	0.916268	0.930682	0.897107	0.934379
S2-5											1	0.96684	0.920558	0.900783	0.897008	0.903023	0.851772	0.885944
S2-6												1	0.910871	0.915904	0.893283	0.943679	0.842995	0.943251
S3-1													1	0.830591	0.919266	0.851657	0.92018	0.853286
S3-2														1	0.892634	0.963203	0.824559	0.951977
S3-3															1	0.918454	0.951845	0.896843
S3-4																1	0.851906	0.978785
S3-5																	1	0.845671
S3-6																		1
