# Supplementary material for: Morphological dissection and cellular and transcriptome characterizations of bamboo pith cavity formation reveal a pivotal role of genes related to programmed cell death
Source: Plant Biotechnol J. 2018 Dec 9;17(5):982–97. doi: 10.1111/pbi.13033 (PMC6587456; doi:10.1111/pbi.13033)
Supplement: Supplementary file 4 — Table S4 Differentially expressed genes in the pith cells of Ps. japonica between different stages. [file PBI-17-982-s001.xlsx]

## Sheet: DEGs
Table S4 Differentiall expressed transcripts between pith tissues at different growth stages of Psudosasa japonica
	Table S4-1 Differentiall expressed transcripts between pith tissues at stage 2 (S2) and stage 1 (S1)					Table S4-2 Differentiall expressed transcripts between pith tissues at stage 3 (S3) and S2					Table S4-3 Differentiall expressed transcripts between pith tissues at S3 and S1
	ID	S-2/S-1	Padjust	Description		ID	S-3/S-2	Padjust	Description		ID	S-3/S-1(Log2FC)	Padjust	Description
	NODE_37324_length_2290_cov_30.182679_g17012_i0	-4.84907	1.13973e-19	AP2-like ethylene-responsive transcription factor ANT		NODE_91390_length_1409_cov_44.695359_g40365_i0	2.46384	2.68858e-06	Unknown protein		NODE_177817_length_725_cov_667.570552_g93734_i0	8.82549	1.0806e-37	Unknown protein
	NODE_82919_length_1508_cov_64.349129_g483_i14	-4.76868	4.2697e-17	Stomatal closure-related actin-binding protein 1		NODE_83912_length_1496_cov_211.728039_g33271_i1	2.42208	5.92365e-12	Chr4:15663036-15664859 REVERSE LENGTH=365		NODE_112084_length_1200_cov_256.772848_g50595_i0	8.20336	1.14873e-30	Unknown protein
	NODE_31841_length_2448_cov_462.128421_g14556_i1	-4.51398	3.96366e-12	Protein IQ-DOMAIN 14		NODE_56715_length_1883_cov_115.797790_g17670_i1	2.39921	4.88429e-06	Pectinesterase		NODE_88700_length_1439_cov_1513.418009_g44_i5	8.18316	5.23298e-44	HVA22-like protein
	NODE_66548_length_1727_cov_694.956469_g9616_i4	-4.49618	8.82604e-11	65-kDa microtubule-associated protein 3		NODE_102751_length_1290_cov_114.612161_g45854_i0	2.27838	2.41943e-05	Unknown protein		NODE_4146_length_4593_cov_132.568584_g1265_i2	8.12597	1.00586e-36	Disease resistance protein RPM1
	NODE_37916_length_2274_cov_1720.908224_g17249_i0	-4.46976	1.99578e-16	Dirigent protein		NODE_169853_length_772_cov_70.178827_g87509_i0	2.27827	6.21711e-07	Zinc finger protein 1		NODE_147654_length_915_cov_640.165083_g44751_i2	8.06415	3.97904e-32	Chitinase 8
	NODE_55233_length_1908_cov_35.942234_g24586_i0	-4.45825	3.2675e-12	Glycosyltransferase		NODE_62629_length_1787_cov_241.580513_g23264_i3	2.26484	4.22425e-06	Glycerophosphodiester phosphodiesterase		NODE_117433_length_1151_cov_939.243970_g53466_i0	7.89854	2.0208e-25	Unknown protein
	NODE_112326_length_1198_cov_145.832889_g50721_i0	-4.43343	6.52255e-22	Unknown protein		NODE_52186_length_1964_cov_207.897409_g23264_i0	2.16984	0.000124316	Glycerophosphodiester phosphodiesterase		NODE_71053_length_1662_cov_7665.823789_g31225_i0	7.86455	6.08663e-50	DUF679 domain membrane protein 2
	NODE_15267_length_3190_cov_28.339108_g7511_i0	-4.36153	2.98966e-19	Unknown protein		NODE_32498_length_2428_cov_18.398726_g14954_i0	2.16636	3.57014e-05	Myb family transcription factor APL		NODE_194992_length_636_cov_868.586146_g108113_i0	7.70814	1.17996e-28	UPF0496 protein 3
	NODE_132932_length_1024_cov_22.103049_g62413_i0	-4.32937	1.29492e-12	Unknown protein		NODE_34380_length_2372_cov_215.562418_g7728_i1	2.1566	6.40378e-06	Leucine-rich repeat extensin-like protein 3		NODE_162926_length_814_cov_301.152497_g82414_i0	7.65312	9.31742e-27	cDNA clone:006-306-H07, full insert sequence
	NODE_20957_length_2866_cov_18.760473_g10063_i0	-4.31435	7.83428e-12	AP2-like ethylene-responsive transcription factor ANT		NODE_8390_length_3812_cov_123.457609_g4322_i0	2.10327	1.10414e-08	SEC12-like protein 1		NODE_196841_length_627_cov_5783.732852_g109728_i0	7.64484	6.51952e-39	Glutamate decarboxylase
	NODE_26980_length_2611_cov_229.583136_g12653_i0	-4.30626	2.2991e-15	Homeobox protein knotted-1-like 6		NODE_133107_length_1022_cov_907.917808_g62518_i0	2.09551	1.40098e-05	CoA ligase-like protein 8		NODE_120003_length_1128_cov_2289.967773_g32471_i1	7.59427	3.13027e-54	WAT1-related protein
	NODE_39392_length_2238_cov_93.794919_g16352_i1	-4.245	2.69629e-10	Protein LIGHT-DEPENDENT SHORT HYPOCOTYLS 3		NODE_194206_length_640_cov_81.647266_g107414_i0	2.0779	0.000357936	Unknown protein		NODE_40141_length_2218_cov_385.972028_g16649_i1	7.58009	3.22729e-36	Polygalacturonase
	NODE_161105_length_825_cov_2091.216755_g81130_i0	-4.23602	3.39944e-10	Dirigent protein		NODE_630_length_7063_cov_31.075107_g385_i0	2.07242	5.7738e-05	Transcription factor MYB86		NODE_194572_length_638_cov_409.608850_g107742_i0	7.57245	6.66751e-23	Wound-induced protease inhibitor
	NODE_75207_length_1607_cov_31.898305_g32993_i0	-4.22139	1.18002e-20	Zinc-finger homeodomain protein 1		NODE_90271_length_1421_cov_83.771513_g39842_i0	2.05927	9.21461e-05	Plant basic secretory protein (BSP) family protein		NODE_72876_length_1637_cov_624.775575_g10213_i1	7.56587	1.39119e-44	Chalcone synthase 1
	NODE_15888_length_3149_cov_97.841027_g4333_i2	-4.19923	2.81559e-10	Auxin response factor 11		NODE_89877_length_1426_cov_34.428677_g39662_i0	2.0519	2.68858e-06	Disease resistance protein RPP13		NODE_72457_length_1643_cov_251.433758_g4413_i5	7.41896	5.57862e-22	Alpha-L-arabinofuranosidase 1
	NODE_19191_length_2956_cov_31.122095_g9293_i0	-4.1898	1.28561e-18	Unknown protein		NODE_55935_length_1896_cov_72.472298_g24865_i0	2.03294	3.35339e-07	Unknown protein		NODE_165184_length_800_cov_2903.682256_g84058_i0	7.35023	4.42824e-29	Cytosolic endo-beta-N-acetylglucosaminidase
	NODE_35206_length_2349_cov_120.329525_g16121_i0	-4.16763	3.49236e-17	Unknown protein		NODE_59920_length_1831_cov_28.803185_g26497_i0	2.03037	0.000498003	Cytochrome P450		NODE_126316_length_1076_cov_165.875374_g58445_i0	7.24997	1.81882e-20	Unknown protein
	NODE_42702_length_2160_cov_35.723047_g19248_i0	-4.16233	4.74551e-18	HXXXD-type acyl-transferase family protein		NODE_88009_length_1447_cov_487.757642_g38822_i0	2.01575	0.00010951	Zinc finger AN1 domain-containing stress-associated protein 17		NODE_163733_length_809_cov_3178.592391_g45327_i1	7.22673	4.57039e-72	Wound-induced protease inhibitor
	NODE_14189_length_3266_cov_93.842468_g7027_i0	-4.15192	1.94033e-10	Auxin transporter-like protein 3		NODE_161123_length_825_cov_475.783245_g35903_i1	2.01407	0.00042749	Isoflavone reductase-like protein		NODE_56715_length_1883_cov_115.797790_g17670_i1	7.22206	2.98819e-26	Pectinesterase
	NODE_61869_length_1799_cov_189.038818_g792_i11	-4.14126	9.25742e-11	DUF4378 domain protein		NODE_150639_length_895_cov_141.402676_g73794_i0	2.00508	0.000116534	Harbinger transposase-derived nuclease		NODE_65527_length_1742_cov_248.193529_g6463_i4	7.18169	1.58649e-22	Receptor kinase, putative
	NODE_133266_length_1021_cov_270.107595_g16121_i1	-4.1308	2.71508e-37	Unknown protein		NODE_100898_length_1308_cov_443.107692_g25019_i2	2.00242	3.32754e-05	Glycine-rich domain-containing protein 1		NODE_91390_length_1409_cov_44.695359_g40365_i0	7.0984	2.55416e-18	Unknown protein
	NODE_1612_length_5765_cov_45.596100_g769_i2	-4.12619	6.46193e-10	Disease resistance protein RGA2		NODE_10599_length_3570_cov_98.231341_g4763_i1	1.99541	0.000137818	Spermidine synthase		NODE_88009_length_1447_cov_487.757642_g38822_i0	7.08397	1.89544e-32	Zinc finger AN1 domain-containing stress-associated protein 17
	NODE_28739_length_2550_cov_44.732741_g13371_i0	-4.10238	3.49629e-19	AP2-like ethylene-responsive transcription factor		NODE_1112_length_6276_cov_171.724327_g647_i0	1.99008	1.07344e-06	Unknown protein		NODE_187379_length_674_cov_304.261231_g43277_i2	7.06077	4.18676e-18	UPF0496 protein 3
	NODE_25949_length_2650_cov_26.899107_g12203_i0	-4.09114	8.28645e-13	Unknown protein		NODE_175038_length_741_cov_675.700599_g35591_i4	1.98947	5.40211e-06	Hydrophobic protein LTI6A		NODE_267712_length_401_cov_417.884146_g177400_i0	7.0265	1.01337e-18	Unknown protein
	NODE_76593_length_1588_cov_86.227063_g33634_i0	-4.00298	8.92963e-15	DUF241 domain protein		NODE_26926_length_2614_cov_48.723731_g12627_i0	1.98861	0.000673262	Protein CHUP1, chloroplastic		NODE_49734_length_2012_cov_230.938112_g9366_i1	7.0253	3.17829e-24	NAC domain-containing protein 100
	NODE_152795_length_880_cov_291.879802_g75295_i0	-3.96158	1.47985e-23	RING/FYVE/PHD zinc finger superfamily protein		NODE_107796_length_1241_cov_110.156678_g43817_i1	1.98302	0.000756252	Chlorophyll a-b binding protein, chloroplastic		NODE_142764_length_950_cov_289.485747_g68529_i0	7.00148	1.08093e-27	Peptidyl-prolyl cis-trans isomerase
	NODE_25074_length_2684_cov_30.206817_g11832_i0	-3.96067	4.17272e-19	AP2-like ethylene-responsive transcription factor ANT		NODE_141385_length_960_cov_173.873732_g58228_i1	1.97972	0.000740183	Chlorophyll a-b binding protein, chloroplastic		NODE_215689_length_548_cov_2970.745263_g126795_i0	6.99748	1.77872e-38	Caffeoyl-CoA O-methyltransferase
	NODE_82490_length_1513_cov_134.029861_g23121_i2	-3.94443	2.80233e-10	Chlorophyllase-1		NODE_55144_length_1909_cov_624.525599_g20403_i2	1.97711	1.55934e-05	UDP-glucuronic acid decarboxylase 2		NODE_57923_length_1863_cov_848.073184_g20376_i1	6.97729	5.71693e-38	Purple acid phosphatase
	NODE_42197_length_2171_cov_7.548141_g19047_i0	-3.92529	1.68422e-09	Protein Brevis radix-like 2		NODE_151693_length_888_cov_66.882209_g74535_i0	1.97498	0.000594852	Zinc finger A20 and AN1 domain-containing stress-associated protein 9		NODE_41427_length_2188_cov_370.837825_g15417_i1	6.95277	2.96632e-21	Mannan endo-1,4-beta-mannosidase 6
	NODE_40598_length_2208_cov_22.099297_g10063_i2	-3.91912	9.95918e-12	AP2-like ethylene-responsive transcription factor ANT		NODE_73964_length_1623_cov_18.588387_g32458_i0	1.97159	0.000802466	Fasciclin-like arabinogalactan protein 11		NODE_158613_length_841_cov_2317.049479_g79354_i0	6.94417	8.76232e-40	9-cis-epoxycarotenoid dioxygenase 1, chloroplastic
	NODE_60109_length_1828_cov_14.920228_g26569_i0	-3.91786	2.35486e-11	Protein SHORT-ROOT 1		NODE_162285_length_818_cov_76.742282_g81957_i0	1.96615	0.000312233	Unknown protein		NODE_68809_length_1695_cov_64.537608_g30286_i0	6.9354	5.85667e-17	Zinc-finger protein
	NODE_73632_length_1628_cov_9.825723_g32305_i0	-3.9012	1.06775e-08	AP2-like ethylene-responsive transcription factor		NODE_130846_length_1039_cov_1337.579710_g35591_i2	1.94816	1.27008e-05	Hydrophobic protein LTI6A		NODE_167511_length_786_cov_70814.384292_g85782_i0	6.93348	5.71604e-41	Cortical cell-delineating protein
	NODE_251456_length_438_cov_108.731507_g161257_i0	-3.89824	1.28958e-10	Unknown protein		NODE_142205_length_954_cov_162.928490_g68149_i0	1.93751	0.000769339	cyclin-dependent protein kinase inhibitor SMR2		NODE_156950_length_852_cov_1568.115533_g56770_i2	6.9222	5.97394e-34	AWPM-19-like family protein
	NODE_57667_length_1868_cov_16.696379_g25581_i0	-3.89675	5.50002e-11	Too many mouths protein		NODE_16355_length_3119_cov_26.073539_g7983_i0	1.93438	0.000740183	Serine/threonine protein kinase, putative		NODE_237512_length_475_cov_220.154229_g147607_i0	6.91253	1.75749e-17	Unknown protein
	NODE_193217_length_645_cov_92.868881_g106572_i0	-3.88907	8.2865e-15	Omega-hydroxypalmitate O-feruloyl transferase		NODE_122591_length_1106_cov_88.110358_g56311_i0	1.9241	4.23901e-05	Calcium-binding EF-hand		NODE_88432_length_1442_cov_645.322863_g38701_i1	6.85947	1.35784e-16	Beta-glucuronosyltransferase GlcAT14B
	NODE_102465_length_1293_cov_20.246721_g45585_i1	-3.86952	1.82096e-12	1-aminocyclopropane-1-carboxylate oxidase		NODE_144014_length_941_cov_159.743088_g49218_i1	1.92214	6.20529e-06	Chr5:23009140-23009619 REVERSE LENGTH=159		NODE_114623_length_1177_cov_95.898551_g51953_i0	6.84822	9.88678e-17	Zinc-finger protein
	NODE_79968_length_1545_cov_132.243207_g35163_i0	-3.82984	2.06223e-31	Dirigent protein		NODE_151069_length_892_cov_178.769231_g74088_i0	1.9061	0.000915136	Unknown protein		NODE_175038_length_741_cov_675.700599_g35591_i4	6.82941	1.18011e-30	Hydrophobic protein LTI6A
	NODE_29368_length_2528_cov_27.356008_g13654_i0	-3.8265	4.24157e-22	Omega-hydroxypalmitate O-feruloyl transferase		NODE_82707_length_1510_cov_1367.482951_g36003_i2	1.90329	8.87531e-06	Stress protein		NODE_130846_length_1039_cov_1337.579710_g35591_i2	6.82098	3.1151e-72	Hydrophobic protein LTI6A
	NODE_57694_length_1867_cov_445.707358_g25590_i0	-3.82367	1.54834e-11	Peroxidase		NODE_72598_length_1641_cov_231.381378_g31867_i0	1.9002	3.04252e-05	Chr2:17436671-17438005 REVERSE LENGTH=370		NODE_199463_length_615_cov_162.055351_g57934_i1	6.80248	1.25878e-16	Glutamate decarboxylase 1
	NODE_174148_length_746_cov_5931.063893_g90844_i0	-3.80944	1.71333e-29	Metallothionein-like protein 2C		NODE_130694_length_1041_cov_39.960744_g61041_i0	1.8889	0.000938441	Acyl-acyl carrier protein thioesterase ATL3, chloroplastic		NODE_86456_length_1466_cov_194.486719_g33670_i1	6.7767	7.18254e-20	GDSL esterase/lipase EXL3
	NODE_88480_length_1442_cov_73.676406_g39042_i0	-3.79781	5.42594e-09	Beta-glucosidase 27		NODE_177817_length_725_cov_667.570552_g93734_i0	1.88423	0.00065724	Unknown protein		NODE_111800_length_1203_cov_140.550442_g50436_i0	6.77422	7.3788e-23	Legume-specific protein
	NODE_93754_length_1383_cov_21.572519_g41484_i0	-3.79313	1.33537e-12	Transcription repressor OFP5		NODE_171471_length_762_cov_23.671988_g88762_i0	1.88205	0.000986791	Unknown protein		NODE_106426_length_1254_cov_178.830652_g47268_i1	6.77097	7.38502e-17	Chr3:649986-650549 FORWARD LENGTH=187
	NODE_161307_length_824_cov_122.806924_g24176_i2	-3.78505	9.07247e-10	Endoglucanase 19		NODE_110859_length_1212_cov_45.773486_g20818_i1	1.87864	0.000970639	SPX domain-containing protein 3		NODE_90175_length_1422_cov_344.453669_g34334_i1	6.7667	1.95462e-35	Germin-like protein 1-1
	NODE_54084_length_1928_cov_189.665229_g24072_i0	-3.7748	1.50905e-15	Transcription factor protein		NODE_48391_length_2039_cov_16.663276_g21641_i0	1.87504	0.000771698	Glycosyltransferase		NODE_114618_length_1177_cov_139.486413_g51950_i0	6.76117	9.00268e-24	Gibberellin 3-beta-dioxygenase 1
	NODE_36922_length_2300_cov_54.384823_g16834_i0	-3.77019	4.23773e-31	Endoglucanase 3		NODE_72876_length_1637_cov_624.775575_g10213_i1	1.86208	0.000575006	Chalcone synthase 1		NODE_76424_length_1590_cov_103.232696_g14533_i4	6.74995	5.41256e-19	PI-PLC X domain-containing protein
	NODE_64921_length_1752_cov_129.262656_g16352_i5	-3.75933	4.38504e-13	Protein LIGHT-DEPENDENT SHORT HYPOCOTYLS 3		NODE_112754_length_1194_cov_79.741302_g50953_i0	1.85492	4.98337e-06	Unknown protein		NODE_78593_length_1562_cov_84.734050_g34530_i0	6.7413	1.2097e-19	transmembrane protein 45A
	NODE_38600_length_2258_cov_22.832952_g17538_i0	-3.74533	2.10549e-12	Serine/threonine-protein kinase WNK (With No Lysine)-related		NODE_88550_length_1441_cov_253.804825_g14839_i3	1.85448	0.00138598	Reductase 1		NODE_105584_length_1262_cov_232.422204_g47268_i0	6.73957	7.86727e-24	Unknown protein
	NODE_24812_length_2694_cov_22.887829_g9716_i1	-3.74036	3.79787e-16	Carboxyl-terminal proteinase		NODE_217553_length_541_cov_2742.850427_g128556_i0	1.83614	0.0011273	Unknown protein		NODE_188992_length_666_cov_127.780776_g92898_i1	6.72852	3.63451e-16	Unknown protein
	NODE_101278_length_1304_cov_720.906580_g15865_i2	-3.73397	1.03822e-29	Carboxyvinyl-carboxyphosphonate phosphorylmutase, chloroplastic		NODE_97811_length_1340_cov_36.230466_g43375_i0	1.835	0.00104558	DUF1005 family protein		NODE_69926_length_1679_cov_66.369240_g30772_i0	6.7061	1.51474e-16	RING-H2 finger protein ATL3
	NODE_82853_length_1509_cov_18.283426_g36441_i0	-3.73232	7.148e-12	Dof zinc finger protein 5		NODE_65315_length_1746_cov_46.225941_g28780_i0	1.83488	0.00204195	Unknown protein		NODE_96762_length_1351_cov_82.301252_g31453_i2	6.69865	1.24932e-22	Plastid movement impaired protein
	NODE_132896_length_1024_cov_154.781283_g50721_i2	-3.72403	4.72599e-37	Unknown protein		NODE_138262_length_983_cov_604.648352_g15158_i4	1.82174	2.12419e-06	LOB domain-containing protein 37		NODE_192301_length_649_cov_1654.189236_g105797_i0	6.68326	1.7542e-17	WAT1-related protein
	NODE_177848_length_725_cov_206.440184_g93755_i0	-3.72196	1.77949e-07	Dirigent protein		NODE_88652_length_1440_cov_153.186540_g39123_i0	1.80496	1.86603e-05	wound-induced protein 1		NODE_100792_length_1309_cov_317.128641_g44844_i0	6.66933	1.64336e-29	Glutamate decarboxylase
	NODE_108468_length_1234_cov_1634.078381_g48705_i0	-3.72029	1.42873e-12	Dirigent protein		NODE_64510_length_1758_cov_15.029674_g28426_i0	1.79392	0.00139178	Lysosomal Pro-X carboxypeptidase		NODE_45319_length_2101_cov_483.766272_g10013_i1	6.66847	4.67379e-23	Aspartic proteinase nepenthesin-1
	NODE_169324_length_775_cov_642.588319_g19990_i3	-3.71473	2.91605e-07	Protein arginine N-methyltransferase 1		NODE_422580_length_263_cov_776.531579_g332201_i0	1.79031	0.00112676	cDNA clone:002-134-A11, full insert sequence		NODE_45537_length_2096_cov_586.242215_g20443_i0	6.66366	4.61769e-21	Protein EXORDIUM
	NODE_33497_length_2399_cov_66.168100_g12233_i3	-3.71402	1.28398e-23	UPF0503 protein chloroplastic		NODE_215987_length_547_cov_294.561181_g127075_i0	1.78927	0.000260644	Protein NUCLEAR FUSION DEFECTIVE 4		NODE_53523_length_1938_cov_43.247721_g23822_i0	6.64985	1.69393e-15	Purple acid phosphatase
	NODE_34637_length_2365_cov_1232.758290_g15865_i0	-3.70435	2.60017e-22	Carboxyvinyl-carboxyphosphonate phosphorylmutase, putative, expressed		NODE_109343_length_1226_cov_83.993062_g49159_i0	1.78681	2.3477e-05	BTB/POZ domain-containing protein		NODE_183705_length_693_cov_1668.154839_g98503_i0	6.6498	2.80676e-32	Aldehyde dehydrogenase
	NODE_108223_length_1237_cov_113.829038_g4609_i4	-3.70395	3.11816e-09	Unknown protein		NODE_154599_length_868_cov_76.701887_g44611_i1	1.78619	0.00178634	Heavy metal-associated domain protein		NODE_24353_length_2714_cov_575.829610_g3790_i3	6.64522	1.02384e-27	Beta-glucosidase 11
	NODE_13215_length_3339_cov_29.377220_g3898_i1	-3.70344	6.17881e-10	Cytokinin oxidase/dehydrogenase 8		NODE_135272_length_1005_cov_651.682403_g63829_i0	1.77751	1.58706e-05	NHL domain-containing protein, putative		NODE_13448_length_3321_cov_103.805111_g3408_i2	6.63719	4.19264e-20	Retrovirus-related Pol polyprotein from transposon TNT 1-94
	NODE_2812_length_5058_cov_26.789569_g1570_i0	-3.70053	1.2234e-07	BTB/POZ domain-containing protein		NODE_52688_length_1954_cov_33.562467_g23466_i0	1.77665	2.22717e-05	Monogalactosyldiacylglycerol synthase 2 chloroplastic		NODE_186414_length_679_cov_545.887789_g100780_i0	6.62396	3.46596e-17	9-cis-epoxycarotenoid dioxygenase 1, chloroplastic
	NODE_88135_length_1446_cov_78.557902_g35163_i1	-3.69132	1.13402e-07	Dirigent protein		NODE_111226_length_1208_cov_1397.878414_g50121_i0	1.77018	0.00026328	Unknown protein		NODE_62520_length_1789_cov_31.686480_g27606_i0	6.61617	1.13428e-15	Unknown protein
	NODE_166307_length_794_cov_23.124827_g84873_i0	-3.68513	1.10562e-09	AAA ATPase containing von Willebrand factor type A (VWA) domain-like protein		NODE_76817_length_1585_cov_177.524471_g13902_i3	1.75633	0.00306804	Regulator of Vps4 activity in the MVB pathway protein		NODE_101233_length_1305_cov_86.724026_g45067_i0	6.61043	9.83699e-19	Unknown protein
	NODE_40085_length_2220_cov_59.847229_g15824_i1	-3.67954	1.49133e-19	Unknown protein		NODE_144308_length_939_cov_36.558891_g69530_i0	1.75342	0.00428722	Protein CURVATURE THYLAKOID 1A chloroplastic		NODE_118915_length_1138_cov_381.475117_g36465_i1	6.59621	3.9712e-37	Unknown protein
	NODE_67968_length_1707_cov_117.110771_g29918_i0	-3.66663	7.82967e-08	Acyl-[acyl-carrier-protein] desaturase		NODE_237512_length_475_cov_220.154229_g147607_i0	1.75288	0.00297053	Unknown protein		NODE_302430_length_342_cov_4062.022305_g212065_i0	6.59292	8.28132e-27	WAT1-related protein
	NODE_50586_length_1995_cov_8.054110_g22583_i0	-3.66647	1.63035e-08	AP2-like ethylene-responsive transcription factor AIL5		NODE_146401_length_924_cov_260.239718_g19376_i1	1.75172	0.00131775	Aquaporin TIP4-2		NODE_37958_length_2273_cov_541.242273_g10164_i3	6.57227	1.23446e-50	NAC domain-containing protein 73
	NODE_62141_length_1795_cov_137.348432_g13189_i2	-3.65692	1.57157e-07	Transcription factor bHLH74		NODE_267712_length_401_cov_417.884146_g177400_i0	1.75035	0.00139178	Unknown protein		NODE_190725_length_657_cov_641.087329_g104441_i0	6.55824	1.14151e-22	9-cis-epoxycarotenoid dioxygenase 1, chloroplastic
	NODE_142816_length_950_cov_18.984036_g18843_i4	-3.64006	2.0943e-07	Unknown protein		NODE_137072_length_992_cov_1015.816104_g5503_i2	1.74914	6.33573e-05	Calcium uniporter protein 2, mitochondrial		NODE_97459_length_1344_cov_71.088120_g43195_i0	6.55681	1.36649e-20	Octicosapeptide/Phox/Bem1p
	NODE_47252_length_2060_cov_69.552089_g7027_i3	-3.63629	1.13408e-09	Auxin transporter-like protein 3		NODE_106358_length_1255_cov_44.382403_g47643_i0	1.74294	0.00109061	Ankyrin repeat family protein		NODE_13697_length_3303_cov_37.581424_g6819_i0	6.55437	3.59969e-14	SPX domain-containing membrane protein
	NODE_143238_length_947_cov_48.485126_g68830_i0	-3.62719	6.37522e-13	DUF3511 domain protein		NODE_142498_length_952_cov_74.458476_g68354_i0	1.73751	0.00423821	Photosystem I reaction center subunit II		NODE_91092_length_1412_cov_68.408514_g40219_i0	6.55153	4.18851e-16	Glyoxal oxidase, putative, expressed
	NODE_102850_length_1289_cov_165.913651_g1241_i4	-3.62517	1.18279e-10	Cysteine-rich receptor-like protein kinase 29		NODE_84009_length_1495_cov_167.015471_g36985_i0	1.73702	0.00459466	Oxygen-evolving enhancer protein 2, chloroplastic		NODE_141272_length_961_cov_86.811937_g67569_i0	6.54973	1.15739e-16	Unknown protein
	NODE_98703_length_1331_cov_48.764706_g27413_i2	-3.61906	2.22144e-21	Auxin efflux carrier component		NODE_35779_length_2333_cov_142.700000_g16349_i0	1.7338	0.00310605	GEM-like protein 5		NODE_82890_length_1508_cov_342.739373_g36465_i0	6.54112	4.51818e-37	Unknown protein
	NODE_47112_length_2063_cov_7.034171_g21122_i0	-3.60721	1.85813e-08	Unknown protein		NODE_130016_length_1046_cov_77.063720_g60629_i0	1.73325	0.00330086	SAUR-like auxin-responsive protein family		NODE_99589_length_1322_cov_135.837470_g44277_i0	6.53457	8.14452e-25	Endonuclease 2
	NODE_62092_length_1796_cov_36.028439_g27413_i0	-3.60657	2.46697e-12	Auxin efflux carrier component		NODE_92011_length_1402_cov_40.350640_g40667_i0	1.72948	0.00488578	Peroxidase		NODE_16600_length_3103_cov_661.052475_g5054_i2	6.52869	3.12833e-26	Wall-associated receptor kinase 5
	NODE_118067_length_1146_cov_26.303821_g53799_i0	-3.60199	4.16973e-10	WUSCHEL-related homeobox 4		NODE_22533_length_2793_cov_133.549632_g10762_i0	1.72822	0.00046097	Peptidase M28 family protein		NODE_169522_length_774_cov_118.232525_g87271_i0	6.51452	3.37401e-16	9-cis-epoxycarotenoid dioxygenase 1, chloroplastic
	NODE_75350_length_1605_cov_21.225849_g10063_i4	-3.60006	6.01649e-11	AP2-like ethylene-responsive transcription factor ANT		NODE_103559_length_1282_cov_46.370554_g30523_i1	1.72394	0.00481898	Peroxidase		NODE_48702_length_2032_cov_985.686575_g10013_i2	6.51381	7.25577e-28	Aspartic proteinase nepenthesin-1
	NODE_27592_length_2591_cov_33.978952_g12888_i0	-3.59581	1.2596e-12	Cysteine-rich receptor-like protein kinase 41		NODE_27411_length_2597_cov_15.672345_g12823_i0	1.72077	0.00160649	Subtilisin-like protease SBT1.9		NODE_191313_length_654_cov_391.590361_g104936_i0	6.50037	3.58745e-28	Unknown protein
	NODE_65036_length_1750_cov_71.806202_g28650_i0	-3.59567	1.24412e-16	Beta-amylase		NODE_104472_length_1273_cov_227.680000_g42156_i1	1.71687	0.00451536	Chlorophyll a-b binding protein, chloroplastic		NODE_113708_length_1185_cov_393.715827_g46523_i1	6.49226	2.85906e-27	CASP-like protein
	NODE_73088_length_1635_cov_36.649808_g32078_i0	-3.58753	6.32521e-15	Chr1:26597510-26599888 FORWARD LENGTH=465		NODE_164288_length_806_cov_83.428377_g48998_i1	1.7121	0.00344637	Unknown protein		NODE_154858_length_866_cov_326.438840_g76721_i0	6.48002	1.14478e-24	Senescence regulator
	NODE_5062_length_4362_cov_23.327116_g1767_i2	-3.58467	2.40766e-14	Long chain acyl-CoA synthetase 1		NODE_26111_length_2643_cov_659.877043_g5054_i3	1.71124	3.51593e-05	Protein kinase superfamily protein		NODE_96218_length_1356_cov_700.462198_g5054_i8	6.47951	1.44421e-34	Wall-associated receptor kinase 5
	NODE_14564_length_3240_cov_20.997790_g7199_i0	-3.56685	5.32335e-11	Lactoylglutathione lyase / glyoxalase I family protein		NODE_103210_length_1285_cov_344.683168_g25796_i1	1.71019	0.00572771	Chlorophyll a-b binding protein, chloroplastic		NODE_57146_length_1875_cov_5092.049390_g25358_i0	6.47651	1.52157e-33	Glutamate decarboxylase
	NODE_117616_length_1150_cov_9.741876_g53563_i0	-3.56347	4.89457e-07	AP2-like ethylene-responsive transcription factor ANT		NODE_92094_length_1401_cov_123.738705_g40700_i0	1.70829	0.000266382	RING zinc finger protein-like		NODE_79216_length_1554_cov_9806.116813_g6524_i7	6.47424	1.60108e-56	Expansin-B3
	NODE_217596_length_541_cov_190.279915_g128590_i0	-3.55728	8.50381e-08	Unknown protein		NODE_81495_length_1525_cov_1475.004132_g35833_i0	1.70744	6.6348e-06	PEPC kinase		NODE_152062_length_885_cov_1193.490148_g56770_i1	6.47267	5.67243e-22	AWPM-19-like family protein
	NODE_53880_length_1932_cov_25.966649_g23979_i0	-3.54746	5.09043e-15	Transcription factor TGAL3		NODE_10481_length_3580_cov_4819.027659_g1443_i4	1.70569	0.00242821	Acid beta-fructofuranosidase		NODE_63278_length_1777_cov_932.573944_g27922_i0	6.46153	8.68301e-28	WAT1-related protein
	NODE_34559_length_2368_cov_14.212200_g15824_i0	-3.5459	3.75687e-10	Unknown protein		NODE_92020_length_1402_cov_19.627540_g40671_i0	1.70242	0.00204209	Calmodulin-binding protein 25		NODE_160250_length_831_cov_66.631926_g80493_i0	6.45109	1.34222e-14	Peptidoglycan-binding LysM domain-containing protein
	NODE_74370_length_1617_cov_662.283679_g11441_i3	-3.54039	1.47679e-06	Vacuolar protein sorting-associated protein 18-like protein		NODE_65578_length_1741_cov_522.179856_g23352_i1	1.70189	0.00597651	Protochlorophyllide reductase A		NODE_17879_length_3026_cov_117.714528_g8703_i0	6.43329	2.25487e-25	Retrovirus-related Pol polyprotein from transposon TNT 1-94
	NODE_120099_length_1128_cov_16.076777_g54906_i0	-3.53815	9.6746e-10	Homeobox-leucine zipper protein HOX3		NODE_11369_length_3498_cov_143.817226_g5031_i1	1.70091	0.00359844	Chlorophyll a-b binding protein, chloroplastic		NODE_79103_length_1556_cov_59.012138_g34754_i0	6.42299	5.8312e-17	DUF679 domain membrane protein 7
	NODE_39346_length_2239_cov_132.899815_g14838_i1	-3.53621	1.35904e-06	Tetratricopeptide repeat (TPR)-like superfamily protein		NODE_155943_length_859_cov_109.419847_g77452_i0	1.6984	0.000139103	RING zinc finger protein-like		NODE_128137_length_1061_cov_132.941296_g59469_i0	6.41956	3.98262e-17	Disease resistance protein RPM1
	NODE_102405_length_1293_cov_246.766393_g45683_i0	-3.52674	3.54566e-10	Zinc finger (Ran-binding) family protein		NODE_45353_length_2101_cov_22.209073_g20367_i0	1.69764	0.00528891	Potassium channel KAT1		NODE_68555_length_1698_cov_549.038154_g13327_i4	6.41705	4.03218e-19	Caleosin
	NODE_109039_length_1229_cov_76.961073_g23706_i1	-3.52366	1.4647e-07	MYB transcription factor		NODE_142764_length_950_cov_289.485747_g68529_i0	1.69583	0.00328436	Peptidyl-prolyl cis-trans isomerase		NODE_95148_length_1368_cov_66.596139_g42125_i0	6.41564	1.29295e-14	Sialyltransferase-like protein 3
	NODE_38906_length_2250_cov_27.985760_g17677_i0	-3.5125	6.97127e-18	Cyclin-D3-2		NODE_79548_length_1550_cov_272.324983_g30678_i2	1.69549	0.00634984	Chlorophyll a-b binding protein, chloroplastic		NODE_125539_length_1082_cov_196.688801_g54467_i1	6.41391	4.30632e-14	UPF0496 protein 3
	NODE_8408_length_3810_cov_98.769334_g4333_i0	-3.5085	4.30832e-12	Auxin response factor 11		NODE_119643_length_1132_cov_120.171860_g54651_i0	1.69438	0.00586017	Dehydration-responsive element-binding protein 1E		NODE_67835_length_1709_cov_57.597800_g27411_i1	6.40851	4.43277e-17	BTB/POZ domain containing protein, expressed
	NODE_126584_length_1074_cov_98.109890_g58604_i0	-3.50455	1.02374e-06	Aberrant panicle organization 1 protein		NODE_223458_length_520_cov_49.105145_g134098_i0	1.69383	0.00538316	Unknown protein		NODE_75968_length_1596_cov_309.458306_g5823_i4	6.40794	3.13622e-14	Oligopeptide transporter 7
	NODE_149614_length_902_cov_20.587455_g65736_i1	-3.50356	2.98167e-08	Protein XRI1		NODE_107458_length_1244_cov_259.356106_g46521_i1	1.69357	0.000660647	Non-specific phospholipase C4		NODE_89877_length_1426_cov_34.428677_g39662_i0	6.3994	1.67489e-18	Disease resistance protein RPP13
	NODE_76609_length_1588_cov_26.931353_g33642_i0	-3.50353	4.27966e-11	Dof zinc finger protein DOF3.6		NODE_20562_length_2884_cov_30.239061_g9889_i0	1.69177	0.00653752	3-epi-6-deoxocathasterone 23-monooxygenase		NODE_174673_length_743_cov_1460.362687_g91264_i0	6.38553	1.36179e-40	Chr5:16711437-16711742 FORWARD LENGTH=101
	NODE_89526_length_1430_cov_14.425203_g33179_i4	-3.49081	7.01384e-08	Indole-3-acetic acid-amido synthetase GH3.6		NODE_133395_length_1020_cov_140.631468_g62697_i0	1.6899	1.81824e-05	Senescence regulator		NODE_315715_length_325_cov_388.662698_g225342_i0	6.36377	6.66363e-28	Unknown protein
	NODE_37859_length_2276_cov_132.114389_g7027_i1	-3.48369	9.65438e-19	Auxin transporter-like protein 3		NODE_158050_length_845_cov_436.340674_g78969_i0	1.68812	0.000723927	Unknown protein		NODE_130016_length_1046_cov_77.063720_g60629_i0	6.35877	2.58761e-17	SAUR-like auxin-responsive protein family
	NODE_199685_length_614_cov_111.454713_g112214_i0	-3.48084	1.03923e-08	Heavy metal-associated domain containing protein		NODE_44244_length_2125_cov_281.807505_g19918_i0	1.68274	0.000644929	Glycosyltransferase		NODE_62248_length_1793_cov_601.967442_g17416_i2	6.35402	1.12244e-55	Calcium-binding EF-hand family protein
	NODE_89507_length_1430_cov_102.723655_g39509_i0	-3.47297	1.1633e-17	Nuclear transcription factor Y subunit A-8		NODE_163145_length_813_cov_30.717568_g82582_i0	1.67874	0.00468469	Zinc finger protein 1		NODE_26111_length_2643_cov_659.877043_g5054_i3	6.34533	2.82805e-24	Protein kinase superfamily protein
	NODE_102386_length_1293_cov_455.808197_g26240_i3	-3.47249	1.23043e-06	UDP-glucose 4-epimerase 4		NODE_166431_length_793_cov_155.661111_g84971_i0	1.67724	0.000606589	Unknown protein		NODE_34325_length_2374_cov_36.288136_g15725_i0	6.33546	2.60899e-14	ABC transporter G family member 10
	NODE_7101_length_3989_cov_30.494893_g3719_i0	-3.4648	1.05301e-10	Dof zinc finger protein 1		NODE_159941_length_833_cov_114.892105_g68453_i2	1.67483	0.00726061	Photosystem I reaction center subunit N, chloroplastic		NODE_122407_length_1107_cov_756.143133_g49258_i1	6.33525	1.18204e-15	Plant basic secretory family protein
	NODE_143777_length_943_cov_61.454023_g60942_i1	-3.4518	7.14459e-10	NRRH1-like protein		NODE_101747_length_1299_cov_6019.965742_g45326_i0	1.67228	4.65711e-06	Peptidyl-prolyl cis-trans isomerase		NODE_35860_length_2331_cov_66.283437_g16384_i0	6.32932	6.44916e-18	Pectinesterase
	NODE_62686_length_1786_cov_159.103327_g27680_i0	-3.44657	1.32115e-12	NAC domain-containing protein 67		NODE_40642_length_2206_cov_867.899672_g18377_i0	1.66613	0.000245403	Purple acid phosphatase		NODE_36474_length_2312_cov_311.346583_g16649_i0	6.32029	1.59889e-15	Polygalacturonase
	NODE_181156_length_707_cov_270.572555_g46098_i5	-3.43943	2.0231e-06	Fiber protein Fb34		NODE_180611_length_710_cov_195.514914_g95955_i0	1.66328	0.00773622	Oxygen-evolving enhancer protein 3, chloroplastic		NODE_203318_length_598_cov_439.601905_g115478_i0	6.31565	7.21927e-17	Unknown protein
	NODE_97265_length_1346_cov_25.795758_g43097_i0	-3.43921	1.44091e-07	Chr5:26887883-26888512 REVERSE LENGTH=176		NODE_165089_length_801_cov_97.141484_g68453_i4	1.66168	0.00681125	Photosystem I reaction center subunit N, chloroplastic		NODE_72598_length_1641_cov_231.381378_g31867_i0	6.31445	4.25068e-36	Chr2:17436671-17438005 REVERSE LENGTH=370
	NODE_190730_length_657_cov_484.929795_g104445_i0	-3.43688	1.56457e-16	WAT1-related protein		NODE_145785_length_928_cov_625.748538_g59817_i1	1.66101	1.06682e-05	Temperature-induced lipocalin		NODE_162283_length_818_cov_80.276510_g81956_i0	6.31292	2.0801e-13	Plant basic secretory family protein
	NODE_52625_length_1955_cov_159.323061_g3609_i2	-3.43595	1.54107e-23	Light-inducible protein CPRF2		NODE_80961_length_1532_cov_826.835504_g35591_i0	1.66012	0.00306804	Hydrophobic protein LTI6A		NODE_37822_length_2277_cov_79.480036_g17208_i0	6.31175	8.18141e-25	High-affinity nitrate transporter 2.3
	NODE_138445_length_982_cov_46.258526_g65807_i0	-3.43212	7.54827e-15	Unknown protein		NODE_58263_length_1858_cov_126.667787_g17259_i1	1.65945	0.00447024	Homeobox-leucine zipper family protein		NODE_75672_length_1600_cov_465.269810_g146_i7	6.30036	3.76569e-15	Cytochrome P450
	NODE_186422_length_679_cov_376.146865_g100787_i0	-3.4265	1.70392e-27	Unknown protein		NODE_135476_length_1004_cov_47.788400_g63947_i0	1.65939	0.00131775	Plant/F18B13-26 protein		NODE_55338_length_1906_cov_107.204037_g24630_i0	6.29956	1.00336e-22	zinc finger protein ZAT5
	NODE_156428_length_856_cov_11.243934_g77785_i0	-3.42508	1.83414e-06	6,7-dimethyl-8-ribityllumazine synthase		NODE_69430_length_1686_cov_441.525108_g2301_i3	1.65812	0.00813029	Bax inhibitor 1		NODE_63419_length_1775_cov_147.793184_g27981_i0	6.29819	1.01607e-25	Patatin-like protein 3
	NODE_159131_length_838_cov_322.256209_g79715_i0	-3.42321	2.72998e-06	Calcium permeable stress-gated cation channel 1		NODE_7983_length_3865_cov_3723.435654_g1443_i3	1.65162	0.000360204	Acid beta-fructofuranosidase		NODE_10481_length_3580_cov_4819.027659_g1443_i4	6.29669	4.98811e-25	Acid beta-fructofuranosidase
	NODE_24224_length_2720_cov_65.195315_g9741_i1	-3.42096	2.50458e-06	Serine/threonine-protein phosphatase 7 long form homolog		NODE_56066_length_1894_cov_20.713893_g24917_i0	1.64951	0.00426152	Myosin heavy chain kinase B-like protein		NODE_201711_length_605_cov_509.674812_g114025_i0	6.2956	1.19698e-19	Caffeoyl CoA O-methyltransferase 2
	NODE_80041_length_1544_cov_156.648538_g35191_i0	-3.40939	1.11582e-14	Ankyrin repeat family protein-like		NODE_156808_length_853_cov_1289.108974_g62518_i1	1.64784	1.53792e-20	CoA ligase-like protein 8		NODE_32289_length_2434_cov_66.721728_g14851_i0	6.28663	2.22298e-22	Transmembrane protein
	NODE_95706_length_1362_cov_157.473235_g17470_i3	-3.40887	3.78356e-06	Rubisco methyltransferase family protein		NODE_213148_length_558_cov_3414.531959_g124445_i0	1.64505	1.90242e-10	Unknown protein		NODE_84267_length_1492_cov_112.888654_g27389_i1	6.281	3.45193e-19	LOB domain-containing protein 15
	NODE_119556_length_1133_cov_18.560377_g54612_i0	-3.40563	5.63591e-08	3-ketoacyl-CoA synthase		NODE_86539_length_1465_cov_159.518678_g19150_i2	1.6443	0.00166333	Transcription factor bHLH62		NODE_103595_length_1281_cov_760.605132_g46280_i0	6.27255	1.57942e-12	Unknown protein
	NODE_209097_length_574_cov_84.776447_g120708_i0	-3.40212	2.83931e-11	Heat shock factor B4b		NODE_8423_length_3808_cov_96.771084_g3826_i1	1.64007	5.75417e-05	Unknown protein		NODE_83821_length_1497_cov_171.453652_g24815_i4	6.26119	3.01675e-20	Disease resistance RPP8-like protein 3
	NODE_18261_length_3005_cov_64.492497_g6808_i1	-3.39054	9.25078e-10	Protein SMAX1-LIKE 4		NODE_82981_length_1507_cov_198.920502_g36506_i0	1.63798	0.00913567	DnaJ protein ERDJ3A		NODE_300359_length_345_cov_932.084559_g209995_i0	6.24521	6.8243e-16	Unknown protein
	NODE_49543_length_2016_cov_48.562017_g22138_i0	-3.38509	5.74466e-16	Type IV inositol polyphosphate 5-phosphatase 9		NODE_34734_length_2362_cov_466.794670_g9342_i1	1.63628	1.24385e-06	DUF1685 family protein		NODE_157001_length_852_cov_76.365854_g78182_i0	6.23625	8.22834e-15	Unknown protein
	NODE_132638_length_1026_cov_127.327387_g27680_i2	-3.37884	1.6542e-06	NAC domain-containing protein 67		NODE_124617_length_1089_cov_1372.417323_g57465_i0	1.63303	0.000317307	Hydrophobic protein LTI6B		NODE_115047_length_1173_cov_41.541818_g52187_i0	6.23409	6.95541e-14	Heavy metal-associated domain containing protein
	NODE_69504_length_1685_cov_222.985732_g14410_i2	-3.37876	9.52362e-07	Mediator of RNA polymerase II transcription subunit 15a		NODE_43334_length_2145_cov_236.254826_g18873_i1	1.62942	0.000744539	Phosphate transporter protein		NODE_171910_length_759_cov_2364.395044_g89114_i0	6.2301	1.38296e-29	WAT1-related protein
	NODE_58609_length_1852_cov_94.453064_g25590_i1	-3.37229	2.8672e-11	Peroxidase		NODE_158665_length_841_cov_172.337240_g79381_i0	1.6251	0.00354175	Harbinger transposase-derived nuclease		NODE_123710_length_1097_cov_46.168945_g56926_i0	6.2255	2.80278e-13	Calcium-binding family protein
	NODE_120010_length_1128_cov_1082.910900_g30020_i2	-3.37085	1.12404e-07	GDSL esterase/lipase CPRD49		NODE_73068_length_1635_cov_109.680538_g27571_i1	1.62416	0.00196506	PH01B001G05.13 protein		NODE_87770_length_1450_cov_249.872186_g38708_i0	6.22472	6.82243e-25	DUF679 domain membrane protein 7
	NODE_64777_length_1754_cov_148.640095_g24176_i1	-3.35781	5.44793e-14	Endoglucanase 19		NODE_126053_length_1078_cov_234.596020_g14839_i5	1.62379	0.0101582	NADPH-dependent codeinone reductase 1-4		NODE_35760_length_2333_cov_607.190265_g16340_i0	6.22314	1.15969e-37	Unknown protein
	NODE_15992_length_3142_cov_381.285109_g7247_i3	-3.35243	6.44873e-06	Guanylate-binding family protein		NODE_64581_length_1757_cov_58.010689_g28457_i0	1.62221	0.000712742	Omega-hydroxypalmitate O-feruloyl transferase		NODE_5648_length_4230_cov_264.731537_g1641_i2	6.21685	2.55427e-17	Electron transfer flavoprotein subunit alpha
	NODE_83008_length_1507_cov_20.118550_g36521_i0	-3.3505	1.67492e-06	Auxin response factor 5		NODE_9735_length_3660_cov_111.994424_g4603_i1	1.61863	0.0105367	Heat stress transcription factor A-5		NODE_88214_length_1445_cov_92.115889_g38924_i0	6.21051	1.65358e-16	Leucine-rich repeat extensin-like protein 6
	NODE_23613_length_2745_cov_26.404566_g7104_i1	-3.34566	7.90363e-08	Protein SMAX1-LIKE 4		NODE_104573_length_1272_cov_178.793995_g46775_i0	1.6134	0.010609	Chlorophyll a-b binding protein, chloroplastic		NODE_150811_length_894_cov_54.097442_g73900_i0	6.20773	2.50222e-13	Senescence regulator
	NODE_113207_length_1190_cov_44.223814_g51191_i0	-3.33844	8.20252e-10	Electron transporter		NODE_140071_length_970_cov_82.576366_g66827_i0	1.61251	0.00425213	Calcium-binding EF-hand		NODE_83912_length_1496_cov_211.728039_g33271_i1	6.19736	9.13304e-28	Chr4:15663036-15664859 REVERSE LENGTH=365
	NODE_92446_length_1397_cov_375.147281_g40885_i0	-3.33657	8.11926e-06	Protein TIFY 10c		NODE_60663_length_1819_cov_19.518328_g26804_i0	1.61051	0.00731032	Lecithin-cholesterol acyltransferase-like 1		NODE_90271_length_1421_cov_83.771513_g39842_i0	6.18696	3.36118e-16	Plant basic secretory protein (BSP) family protein
	NODE_110559_length_1215_cov_22.219790_g49774_i0	-3.33369	5.71225e-06	EPIDERMAL PATTERNING FACTOR-like protein 9		NODE_200771_length_609_cov_494.509328_g113186_i0	1.60828	9.60044e-06	Beta-amylase		NODE_115348_length_1170_cov_84.839562_g52348_i0	6.17728	1.09035e-14	Ubiquinol oxidase
	NODE_239648_length_469_cov_100.075758_g149683_i0	-3.33071	2.51383e-07	Unknown protein		NODE_254010_length_432_cov_449.136490_g163791_i0	1.6072	0.00430036	Aquaporin TIP4-1		NODE_38109_length_2270_cov_107.236231_g17329_i0	6.16758	9.17893e-27	BTB/POZ domain-containing protein
	NODE_126278_length_1076_cov_757.357926_g58434_i0	-3.32619	5.71371e-13	Aquaporin-like protein		NODE_124221_length_1093_cov_71.345098_g57227_i0	1.60672	0.00652887	Ethylene responsive transcription factor		NODE_145562_length_930_cov_71.487748_g61927_i1	6.16486	1.66886e-16	Pistil-specific extensin-like protein
	NODE_80186_length_1542_cov_66.516678_g21604_i1	-3.32074	6.06013e-07	MADS-box transcription factor 32		NODE_108629_length_1233_cov_112.036207_g48778_i0	1.6056	9.60044e-06	Calcium-dependent lipid-binding (CaLB domain) family protein		NODE_41174_length_2193_cov_2397.567925_g13443_i2	6.16325	1.29875e-15	Aspartic proteinase nepenthesin-1
	NODE_141399_length_960_cov_112.472379_g67650_i0	-3.31735	9.73939e-09	16.9 kDa class I heat shock protein 2		NODE_63789_length_1769_cov_293.073113_g19617_i1	1.60559	0.000878948	Glycosyltransferase		NODE_87691_length_1451_cov_130.583454_g38664_i0	6.15957	8.94147e-25	Ethylene-responsive transcription factor 1
	NODE_60853_length_1816_cov_59.604705_g23905_i1	-3.31567	3.3332e-09	Myb transcription factor		NODE_215733_length_548_cov_242.444211_g126835_i0	1.60424	0.00977365	Bowman-Birk type trypsin inhibitor		NODE_148285_length_911_cov_150.427208_g72167_i0	6.14619	3.02039e-20	Histidinol-phosphate aminotransferase, chloroplastic
	NODE_66654_length_1726_cov_86.540230_g3844_i2	-3.30971	1.61351e-15	Kinase interacting protein, putative, expressed		NODE_68260_length_1702_cov_928.794966_g30043_i0	1.60424	0.0113328	Bax inhibitor-1		NODE_29083_length_2539_cov_44.122871_g13523_i0	6.14241	4.90288e-12	UPF0496 protein
	NODE_155348_length_863_cov_36.745570_g77051_i0	-3.30621	6.85979e-06	Zinc finger protein 2		NODE_35147_length_2351_cov_61.609306_g16090_i0	1.6019	0.00354494	Endoglucanase 12		NODE_121319_length_1117_cov_87.456897_g55596_i0	6.1414	3.09377e-22	PME/invertase inhibitor-like protein
	NODE_148764_length_908_cov_17.347305_g72495_i0	-3.28764	2.03588e-07	Glutaredoxin-C3		NODE_94955_length_1370_cov_30.903624_g42039_i0	1.60141	0.00118696	Protein CDI		NODE_124497_length_1090_cov_1105.942970_g57401_i0	6.13806	4.1393e-20	Caleosin
	NODE_90138_length_1423_cov_36.178519_g39776_i0	-3.28374	1.70638e-11	WD repeat-containing protein 44		NODE_115779_length_1166_cov_70.502287_g52575_i0	1.59726	0.0082624	PCTP-like protein		NODE_88550_length_1441_cov_253.804825_g14839_i3	6.13739	3.9607e-12	Reductase 1
	NODE_78864_length_1559_cov_39.470390_g34649_i0	-3.28026	2.12133e-08	Sulfotransferase		NODE_16600_length_3103_cov_661.052475_g5054_i2	1.59479	0.000669185	Wall-associated receptor kinase 5		NODE_68410_length_1700_cov_406.715427_g30111_i0	6.13358	1.86745e-22	Chaperone protein dnaJ-related
	NODE_87580_length_1452_cov_286.087020_g38613_i0	-3.27289	1.53474e-12	WRKY transcription factor 45		NODE_34767_length_2362_cov_19.317606_g15919_i0	1.59352	0.00515512	Ethylene-responsive transcription factor ERF053		NODE_106160_length_1257_cov_47.836149_g47542_i0	6.1314	1.43532e-12	Disease resistance protein RPS2
	NODE_5188_length_4330_cov_47.344844_g971_i2	-3.27189	1.09723e-25	Regulator of chromosome condensation (RCC1) family with FYVE zinc finger domain		NODE_79216_length_1554_cov_9806.116813_g6524_i7	1.59052	0.000109457	Expansin-B3		NODE_41453_length_2188_cov_60.804255_g18707_i0	6.13102	4.5218e-19	S-adenosyl-L-methionine-dependent methyltransferase superfamily protein
	NODE_29098_length_2538_cov_72.524544_g483_i9	-3.26931	3.24977e-06	Stomatal closure-related actin-binding protein 1		NODE_34818_length_2360_cov_801.886751_g10499_i3	1.59003	0.000433791	Ubiquitin fusion degradation protein 1-like protein		NODE_8700_length_3776_cov_3825.560356_g372_i13	6.12268	4.22721e-16	Cytosolic endo-beta-N-acetylglucosaminidase
	NODE_30032_length_2508_cov_12.207392_g5383_i1	-3.26545	9.26175e-06	Leucine Rich Repeat family protein		NODE_227761_length_505_cov_292.817130_g138189_i0	1.58691	0.0081112	Harbinger transposase-derived nuclease		NODE_151069_length_892_cov_178.769231_g74088_i0	6.10964	1.12417e-12	Unknown protein
	NODE_29265_length_2532_cov_30.721025_g2623_i1	-3.26218	4.12553e-16	Transcription factor bHLH144		NODE_19328_length_2948_cov_52.245565_g6590_i1	1.58488	0.000577641	Chr5:18458294-18460705 REVERSE LENGTH=803		NODE_35176_length_2350_cov_38.642073_g16110_i0	6.10935	6.85412e-12	Unknown protein
	NODE_44756_length_2114_cov_35.816756_g13668_i2	-3.26028	7.15534e-13	Protein NSP-INTERACTING KINASE 3		NODE_43669_length_2138_cov_162.436320_g19150_i1	1.58394	0.00295966	Transcription factor bHLH62		NODE_15322_length_3186_cov_95.145840_g1027_i10	6.10602	1.06628e-16	Unknown protein
	NODE_136949_length_993_cov_862.194565_g58434_i1	-3.26028	6.52014e-38	Aquaporin TIP4-4		NODE_99626_length_1321_cov_7944.781250_g44299_i0	1.58286	0.00320795	Unknown protein		NODE_133866_length_1016_cov_443.785790_g46640_i1	6.09958	1.11939e-26	Unknown protein
	NODE_17413_length_3052_cov_19.734475_g8476_i0	-3.25106	6.09555e-14	Protein SMAX1-LIKE 5		NODE_86803_length_1462_cov_50.673866_g38257_i0	1.5825	0.00177443	Calcium-dependent lipid-binding (CaLB domain) family protein		NODE_94114_length_1379_cov_80.073507_g41647_i0	6.09896	2.10486e-16	Histidinol-phosphate aminotransferase, chloroplastic
	NODE_32462_length_2429_cov_24.456706_g14930_i0	-3.25022	1.44477e-11	Remorin family protein		NODE_194613_length_638_cov_118.214159_g94948_i1	1.58205	0.00740112	Unknown protein		NODE_229936_length_498_cov_1118.296471_g140275_i0	6.08476	4.14168e-22	Unknown protein
	NODE_56242_length_1891_cov_148.311881_g8702_i3	-3.24522	3.90523e-09	Embryogenesis transmembrane protein-like		NODE_51666_length_1974_cov_70.458706_g23041_i0	1.58158	0.00100035	Retrotransposon protein, putative, unclassified		NODE_73322_length_1632_cov_66.788326_g32173_i0	6.08104	4.53365e-13	Cystinosin-like protein
	NODE_51515_length_1977_cov_46.514181_g22138_i1	-3.24197	5.21872e-10	Type IV inositol polyphosphate 5-phosphatase 9		NODE_131618_length_1034_cov_28.661811_g61593_i0	1.58044	0.0106057	TRF-like 5		NODE_12676_length_3380_cov_6545.120351_g372_i18	6.08011	3.1415e-16	Cytosolic endo-beta-N-acetylglucosaminidase
	NODE_140434_length_967_cov_241.737136_g67052_i0	-3.23426	1.8143e-27	Glyoxalase/bleomycin resistance protein/dioxygenase		NODE_167521_length_786_cov_1255.415147_g55843_i1	1.57825	0.00205115	Bax inhibitor-1 family protein		NODE_9877_length_3645_cov_453.534434_g5054_i0	6.07848	2.23134e-21	Protein kinase superfamily protein
	NODE_146584_length_923_cov_86.848235_g12083_i3	-3.23317	2.37521e-07	Ternary complex factor MIP1-like		NODE_60778_length_1817_cov_110.776950_g21799_i1	1.57643	0.0123203	Protochlorophyllide reductase B		NODE_8212_length_3833_cov_71.008777_g4235_i0	6.07186	8.44351e-16	Bidirectional sugar transporter SWEET
	NODE_94891_length_1371_cov_8.568567_g42013_i0	-3.22487	1.40419e-06	Protein Brevis radix-like 2		NODE_42882_length_2156_cov_51.987038_g19324_i0	1.57548	0.00614234	Leucine-rich repeat extensin-like protein 4		NODE_120385_length_1125_cov_207.701521_g55079_i0	6.0611	3.69609e-14	Unknown protein
	NODE_130161_length_1045_cov_10.671811_g60718_i0	-3.21911	1.64426e-06	CLE family OsCLE507 protein		NODE_78546_length_1562_cov_2103.195433_g28191_i2	1.57499	0.00596321	Cysteine proteinases superfamily protein		NODE_133021_length_1023_cov_189.400000_g3290_i3	6.06056	8.01923e-26	Armadillo repeat-containing X-linked protein 2
	NODE_271322_length_394_cov_96.909657_g180998_i0	-3.21892	3.64352e-07	Unknown protein		NODE_70780_length_1667_cov_25.706399_g31117_i0	1.57483	0.0123243	Myosin heavy chain kinase B		NODE_254788_length_430_cov_2429.806723_g164560_i0	6.05255	1.04576e-46	Unknown protein
	NODE_132547_length_1027_cov_27.587002_g61116_i1	-3.21722	3.91312e-08	Chr2:15192556-15193347 FORWARD LENGTH=263		NODE_132897_length_1024_cov_152.582545_g62393_i0	1.57255	0.0126794	ethylene-responsive transcription factor 4-like		NODE_85447_length_1478_cov_64.496797_g37642_i0	6.04865	1.65162e-12	Carboxypeptidase
	NODE_87901_length_1449_cov_6.733285_g38772_i0	-3.21714	1.18544e-05	Dof zinc finger protein 1		NODE_182756_length_698_cov_290.444800_g97733_i0	1.57235	0.0120149	SPX domain-containing protein 3		NODE_166935_length_790_cov_67.213389_g76130_i2	6.04206	9.23243e-12	Xyloglucan endotransglucosylase/hydrolase
	NODE_47454_length_2056_cov_361.464952_g21250_i0	-3.21375	3.14256e-08	Glucose-6-phosphate/phosphate translocator 2, chloroplastic		NODE_8212_length_3833_cov_71.008777_g4235_i0	1.566	0.0137874	Bidirectional sugar transporter SWEET		NODE_53482_length_1938_cov_8310.300804_g23808_i0	6.02568	4.02242e-47	DNA-damage-repair/toleration protein DRT100
	NODE_83596_length_1500_cov_36.683952_g36790_i0	-3.2094	1.36296e-10	Protein MIZU-KUSSEI 1		NODE_113917_length_1183_cov_466.493694_g51580_i0	1.56432	0.0116913	Chlorophyll a-b binding protein 2, chloroplastic		NODE_1942_length_5510_cov_58.020048_g1101_i0	6.0242	4.43002e-25	Disease resistance protein RPM1
	NODE_112352_length_1198_cov_65.318222_g45161_i1	-3.20811	1.24751e-13	Unknown protein		NODE_219670_length_533_cov_1654.460870_g130536_i0	1.56397	0.00997761	Unknown protein		NODE_113999_length_1182_cov_7145.028855_g51626_i0	6.01889	9.34298e-18	Glutamate decarboxylase
	NODE_47588_length_2054_cov_10.374054_g21310_i0	-3.20645	6.40248e-08	Transcription factor bHLH82		NODE_319671_length_320_cov_321.526316_g229297_i0	1.56341	0.0111437	Heavy metal-associated isoprenylated plant protein 27		NODE_73068_length_1635_cov_109.680538_g27571_i1	6.00917	2.63497e-21	PH01B001G05.13 protein
	NODE_39231_length_2242_cov_44.023974_g17812_i0	-3.20564	1.35944e-09	Indole-3-acetic acid-amido synthetase GH3.6		NODE_111732_length_1204_cov_20.156499_g50397_i0	1.56229	0.0145528	C-repeat binding factor 3-like protein		NODE_100979_length_1307_cov_1314.308752_g9682_i4	6.00881	8.23829e-17	Polygalacturonase/glycoside hydrolase family protein
	NODE_52147_length_1965_cov_24.072410_g23251_i0	-3.20464	5.63819e-12	Seed dormancy protein		NODE_39985_length_2223_cov_54.554419_g18108_i0	1.56086	2.41943e-05	Unknown protein		NODE_80689_length_1536_cov_149.357485_g25458_i1	6.00172	2.05804e-20	OJ1485_B09.3 protein
	NODE_46096_length_2083_cov_2981.737811_g2794_i4	-3.20115	2.46067e-16	Apyrase		NODE_191537_length_653_cov_270.327586_g105124_i0	1.55971	0.000802466	S-ribonuclease binding protein SBP1-like		NODE_100344_length_1314_cov_131.566479_g21724_i1	5.99988	5.07181e-28	Chr5:14651091-14652147 FORWARD LENGTH=170
	NODE_144886_length_935_cov_15.332947_g69927_i0	-3.20027	3.97576e-07	BHLH transcription factor		NODE_49949_length_2007_cov_639.945708_g5678_i1	1.55959	0.00201128	GDSL esterase/lipase		NODE_101522_length_1302_cov_67.331164_g23223_i2	5.99357	3.52831e-16	Serine/threonine-protein kinase, putative
	NODE_106402_length_1254_cov_383.611346_g1340_i8	-3.20011	2.61395e-05	AMSH-like ubiquitin thioesterase 3		NODE_3009_length_4961_cov_476.732406_g44_i3	1.55782	0.000557082	HVA22-like protein		NODE_100042_length_1317_cov_639.520096_g37705_i1	5.99318	6.61857e-24	Germin-like protein 1-4
	NODE_41118_length_2195_cov_12.294533_g18568_i0	-3.19216	1.52709e-07	Type I inositol polyphosphate 5-phosphatase 4		NODE_104415_length_1274_cov_27.439634_g46705_i0	1.55582	0.0030564	Calcium binding EGF domain containing protein		NODE_97124_length_1347_cov_257.437206_g32702_i1	5.99158	4.68367e-17	Peroxidase
	NODE_149023_length_906_cov_62.597839_g72680_i0	-3.1895	2.9529e-06	MYB-IF35		NODE_47409_length_2057_cov_134.757056_g21232_i0	1.55472	0.000884425	Aldose 1-epimerase		NODE_140523_length_966_cov_5298.516237_g67112_i0	5.99103	2.84126e-11	Alpha-L-arabinofuranosidase 1
	NODE_56176_length_1892_cov_129.482133_g24960_i0	-3.18775	2.57352e-06	Protein TIFY 10b		NODE_38673_length_2256_cov_56.354558_g17575_i0	1.55339	0.000375865	Laccase		NODE_40881_length_2200_cov_306.764927_g11107_i5	5.98238	2.00345e-11	Protein ZINC INDUCED FACILITATOR-LIKE 1
	NODE_206184_length_586_cov_92.341131_g118066_i0	-3.18756	5.94474e-10	Omega-hydroxypalmitate O-feruloyl transferase		NODE_79012_length_1557_cov_103.681267_g34709_i0	1.55329	0.00509906	Chr5:17325076-17325689 FORWARD LENGTH=91		NODE_11947_length_3446_cov_274.704417_g2802_i2	5.97843	5.84775e-26	ARM repeat superfamily protein
	NODE_39229_length_2242_cov_63.037805_g17811_i0	-3.18527	4.07054e-15	Cyclin-D3-2		NODE_39149_length_2244_cov_20.466145_g17780_i0	1.55297	0.000684465	Chr2:14990520-14990906 REVERSE LENGTH=90		NODE_100923_length_1308_cov_138.991093_g44905_i0	5.97226	5.71477e-28	Zinc finger AN1 domain-containing stress-associated protein 17
	NODE_75937_length_1597_cov_28.324803_g7530_i2	-3.18512	2.02014e-05	Protein leafy		NODE_34885_length_2358_cov_640.562363_g15964_i0	1.55223	0.00611672	3'-N-debenzoyl-2'-deoxytaxol N-benzoyltransferase		NODE_122897_length_1103_cov_969.934951_g53466_i1	5.96313	8.15015e-31	Unknown protein
	NODE_156518_length_855_cov_338.654731_g77850_i0	-3.18326	1.14301e-31	Heavy metal transport/detoxification superfamily protein		NODE_110521_length_1215_cov_135.964098_g34416_i1	1.54704	0.00866332	Peroxidase		NODE_28990_length_2542_cov_353.746456_g13492_i0	5.95157	4.36379e-28	Unknown protein
	NODE_87023_length_1459_cov_142.634921_g31050_i1	-3.17905	7.04185e-17	VAN3-binding protein		NODE_2604_length_5161_cov_27.741745_g1460_i0	1.54392	0.00653752	Unknown protein		NODE_168028_length_783_cov_107.891549_g86164_i0	5.94897	1.29562e-18	Chaperone protein dnaJ 20 chloroplastic
	NODE_159116_length_838_cov_902.624837_g1921_i8	-3.17153	2.59706e-06	Beta-amylase		NODE_89375_length_1431_cov_1135.890280_g35500_i1	1.54085	0.001682	Protein EARLY RESPONSIVE TO DEHYDRATION 15		NODE_139531_length_974_cov_716.564928_g71_i7	5.94837	2.18654e-28	Unknown protein
	NODE_145212_length_932_cov_713.389988_g18817_i8	-3.16978	1.9476e-06	Trehalose 6-phosphate phosphatase		NODE_71762_length_1653_cov_64.670253_g31527_i0	1.54057	0.000595545	Protein IRX15-LIKE		NODE_125328_length_1084_cov_51.000000_g57868_i0	5.94829	6.50945e-16	Plant/F18B13-26 protein
	NODE_208382_length_577_cov_43.869048_g120056_i0	-3.16346	1.27106e-07	Heat shock factor B4b		NODE_132275_length_1029_cov_85.056485_g48147_i1	1.54018	0.0149325	Chlorophyll a-b binding protein, chloroplastic		NODE_14801_length_3221_cov_9989.218551_g2215_i4	5.94172	7.4397e-28	Carboxypeptidase
	NODE_220293_length_531_cov_207.388646_g131110_i0	-3.16236	3.50152e-10	Unknown protein		NODE_110956_length_1211_cov_62.066784_g49971_i0	1.53964	0.00233326	DUF1645 family protein		NODE_189963_length_661_cov_105.971088_g14851_i1	5.9399	1.36065e-12	Plant/F20M13-60 protein
	NODE_35034_length_2354_cov_169.728628_g16044_i0	-3.16107	2.85579e-05	RING/U-box superfamily protein		NODE_127026_length_1070_cov_94.932798_g58847_i0	1.52917	0.012064	Germin-like protein 1-3		NODE_72667_length_1640_cov_533.293555_g29473_i1	5.93828	6.23573e-28	Polygalacturonase
	NODE_242785_length_460_cov_757.596899_g152751_i0	-3.16075	9.99247e-21	Unknown protein		NODE_206362_length_585_cov_666.839844_g35903_i2	1.52871	0.0157751	Isoflavone reductase-like1		NODE_29764_length_2516_cov_1405.114204_g13804_i0	5.92898	1.39744e-67	Nucleotide-sugar transporter
	NODE_62216_length_1794_cov_65.765834_g27467_i0	-3.16037	1.07988e-06	Cinnamoyl-CoA reductase 2		NODE_75280_length_1606_cov_37.624918_g32616_i1	1.52344	0.0176385	MYB transcription factor		NODE_126053_length_1078_cov_234.596020_g14839_i5	5.92893	4.40157e-15	NADPH-dependent codeinone reductase 1-4
	NODE_6922_length_4011_cov_274.516760_g3643_i0	-3.15829	2.91542e-05	Retrovirus-related Pol polyprotein from transposon TNT 1-94		NODE_129839_length_1047_cov_1035.539014_g60519_i0	1.5222	0.000395292	Zinc finger A20 and AN1 domain-containing stress-associated protein 11		NODE_119293_length_1135_cov_171.447269_g54467_i0	5.92687	7.50779e-12	UPF0496 protein 3
	NODE_114859_length_1175_cov_25.688748_g52084_i0	-3.15334	3.43015e-06	Protein TERMINAL FLOWER 1		NODE_104860_length_1269_cov_330.283445_g26409_i1	1.52083	1.13572e-06	NAC transcription factor 14		NODE_64085_length_1764_cov_360.128326_g19918_i1	5.92386	3.1895e-24	Glycosyltransferase
	NODE_38229_length_2267_cov_87.492707_g4888_i1	-3.15328	1.49133e-19	Auxin transporter-like protein 3		NODE_108241_length_1237_cov_36.002577_g48581_i0	1.5193	0.00625151	Ring-H2 zinc finger protein-like		NODE_42206_length_2170_cov_662.018598_g3790_i6	5.92024	7.83655e-10	Beta-glucosidase 11
	NODE_181702_length_704_cov_97.393027_g96868_i0	-3.14964	3.4913e-10	RING/FYVE/PHD zinc finger superfamily protein		NODE_49226_length_2022_cov_91.082606_g22007_i0	1.51791	0.000115463	ACT domain-containing protein ACR8		NODE_149838_length_900_cov_630.347037_g73262_i0	5.91636	2.11092e-14	Cytochrome P450
	NODE_101_length_9549_cov_91.425707_g70_i1	-3.14759	2.99666e-05	1-aminocyclopropane-1-carboxylate oxidase 5		NODE_107237_length_1246_cov_270.757886_g42368_i2	1.51572	0.00331104	Thaumatin-like protein 1a		NODE_106358_length_1255_cov_44.382403_g47643_i0	5.91137	2.53584e-15	Ankyrin repeat family protein
	NODE_151368_length_890_cov_162.653611_g7912_i6	-3.14026	8.97983e-07	Prefoldin chaperone subunit family protein		NODE_144707_length_936_cov_344.904983_g46521_i2	1.515	0.0113589	Non-specific phospholipase C4		NODE_31815_length_2449_cov_125.017256_g13897_i3	5.90883	3.91068e-11	SKIP interacting protein 34
	NODE_35915_length_2329_cov_107.582890_g12201_i1	-3.13798	8.02891e-15	Beta-glucosidase 27		NODE_85976_length_1472_cov_79.355969_g37888_i0	1.51234	0.004503	PLATZ transcription factor		NODE_14702_length_3229_cov_487.050063_g3790_i2	5.89716	8.00485e-35	Beta-glucosidase 11
	NODE_55182_length_1909_cov_43.125817_g1767_i6	-3.13593	5.49995e-15	Long chain acyl-CoA synthetase 1		NODE_141377_length_960_cov_200.497182_g42389_i2	1.51221	0.019178	Photosystem I reaction center subunit IV A		NODE_6926_length_4011_cov_54.026409_g3645_i0	5.89096	9.2765e-20	Sucrose-phosphate synthase
	NODE_172697_length_755_cov_28.313783_g89701_i0	-3.1352	1.13566e-07	Unknown protein		NODE_138544_length_981_cov_167.752203_g65875_i0	1.50965	0.0114673	Chr4:12118033-12120134 REVERSE LENGTH=573		NODE_117497_length_1151_cov_49.671614_g53495_i0	5.89016	9.93925e-13	transcription repressor OFP1-like
	NODE_140614_length_966_cov_34.838746_g34649_i1	-3.1317	8.65308e-07	Sulfotransferase		NODE_143386_length_946_cov_40.948454_g68928_i0	1.50917	0.0197061	ZmGR2c protein		NODE_23626_length_2744_cov_229.206290_g6228_i1	5.88944	3.7457e-21	Inositol oxygenase 2
	NODE_9221_length_3717_cov_85.754665_g25_i3	-3.12918	3.01704e-05	proline-, glutamic acid- and leucine-rich protein 1-like isoform X2		NODE_249798_length_442_cov_361.742547_g159615_i0	1.50898	0.000756252	Nudix hydrolase 17 mitochondrial		NODE_151693_length_888_cov_66.882209_g74535_i0	5.88534	1.92561e-15	Zinc finger A20 and AN1 domain-containing stress-associated protein 9
	NODE_35447_length_2342_cov_44.549581_g16206_i0	-3.12417	1.15477e-06	WRKY transcription factor 26		NODE_164909_length_802_cov_361.552812_g83842_i0	1.50716	0.00607111	Unknown protein		NODE_53611_length_1936_cov_8935.302738_g372_i36	5.87723	4.46695e-17	Cytosolic endo-beta-N-acetylglucosaminidase
	NODE_129237_length_1052_cov_47.261491_g60133_i0	-3.12263	2.58319e-09	MADS-box transcription factor 32		NODE_40911_length_2200_cov_39.649741_g18486_i0	1.50631	0.0154111	Ubiquitin-associated (UBA)/TS-N domain-containing protein		NODE_219166_length_535_cov_1059.943723_g130059_i0	5.87421	1.81931e-32	Pore-forming toxin-like protein Hfr-2
	NODE_238546_length_472_cov_731.779449_g148612_i0	-3.12223	1.40771e-09	Unknown protein		NODE_60030_length_1829_cov_116.326879_g26541_i0	1.50434	2.79043e-05	CAA303718.1 protein		NODE_56743_length_1882_cov_8833.470978_g6524_i3	5.86298	9.49227e-27	Expansin-B3
	NODE_71773_length_1653_cov_19.726582_g31533_i0	-3.11997	4.92439e-09	Aquaporin 2.1		NODE_162461_length_817_cov_37.190860_g82074_i0	1.50202	0.0207475	Zinc finger protein 382		NODE_80121_length_1543_cov_136.921088_g35229_i0	5.85659	9.10991e-22	Unknown protein
	NODE_95451_length_1365_cov_50.912539_g37810_i1	-3.11637	2.46166e-14	Protein MIZU-KUSSEI 1		NODE_127391_length_1067_cov_167.949698_g59034_i0	1.50068	0.0175886	Chlorophyll a-b binding protein, chloroplastic		NODE_59739_length_1834_cov_71.428166_g26419_i0	5.85381	7.92306e-19	Poly [ADP-ribose] polymerase
	NODE_88233_length_1445_cov_16.795918_g27847_i1	-3.11183	5.27347e-11	Transcription factor bHLH30		NODE_20846_length_2870_cov_201.215946_g9672_i1	1.50031	0.000793213	Hexosyltransferase		NODE_52202_length_1964_cov_70.996827_g23270_i0	5.85202	7.98561e-19	Protein kinase superfamily protein
	NODE_175383_length_739_cov_437.834835_g91813_i0	-3.10839	7.30015e-12	Xyloglucan endotransglucosylase/hydrolase		NODE_90175_length_1422_cov_344.453669_g34334_i1	1.49851	7.78252e-05	Germin-like protein 1-1		NODE_136853_length_994_cov_155.498371_g58906_i1	5.84361	3.13299e-21	UPF0329 protein ECU05_1680/ECU11_0050-like isoform X2
	NODE_167812_length_784_cov_4985.933896_g86009_i0	-3.10476	1.98767e-16	Metallothionein-like protein 2C		NODE_12966_length_3357_cov_340.528015_g5966_i1	1.49837	0.00930402	Beta-galactosidase 4		NODE_159556_length_835_cov_1623.250656_g80011_i0	5.83555	7.41682e-17	Aldehyde dehydrogenase
	NODE_182368_length_700_cov_3031.129187_g15865_i5	-3.09936	4.0173e-17	Carboxyvinyl-carboxyphosphonate phosphorylmutase, putative, expressed		NODE_31167_length_2470_cov_71.926992_g14359_i0	1.49797	0.000901797	Protein NRT1/ PTR FAMILY 6.3		NODE_40250_length_2216_cov_43.521232_g16639_i1	5.83247	5.76929e-12	Hypersensitive-induced response protein 1
	NODE_35212_length_2349_cov_24.003954_g15243_i1	-3.09872	6.69258e-07	GRAS family transcription factor containing protein, expressed		NODE_38297_length_2265_cov_423.473540_g17416_i0	1.49764	0.00662028	Calcium-binding EF-hand family protein		NODE_27411_length_2597_cov_15.672345_g12823_i0	5.83231	5.64858e-15	Subtilisin-like protease SBT1.9
	NODE_146414_length_924_cov_159.839013_g70908_i0	-3.09779	1.08725e-05	Indole-3-acetic acid-amido synthetase GH3.6		NODE_128293_length_1060_cov_22.797366_g59556_i0	1.49728	0.00222494	AT5g56980/MHM17_10-like protein		NODE_154305_length_870_cov_53.273526_g382_i4	5.82915	1.15114e-11	Unknown protein
	NODE_224531_length_516_cov_342.142212_g135092_i0	-3.09451	1.43684e-05	Indole-3-acetic acid-amido synthetase GH3.6		NODE_262099_length_413_cov_753.300000_g171816_i0	1.49687	0.000478582	Unknown protein		NODE_87173_length_1457_cov_86.359104_g27869_i2	5.82907	9.32175e-14	Heavy metal-associated domain containing protein, expressed
	NODE_108725_length_1232_cov_82.189819_g48828_i0	-3.08883	4.61694e-07	Patatin		NODE_174941_length_742_cov_56.050822_g91467_i0	1.49557	0.0127098	Universal stress protein		NODE_45366_length_2100_cov_689.920079_g20376_i0	5.8178	2.74906e-14	Purple acid phosphatase
	NODE_126696_length_1073_cov_41.511000_g58668_i0	-3.08557	2.11398e-08	Protein NSP-INTERACTING KINASE 1		NODE_136864_length_994_cov_111.228013_g64808_i0	1.49425	0.00227277	DNA ligase		NODE_62988_length_1782_cov_35.224108_g27794_i0	5.81658	8.28134e-15	Unknown protein
	NODE_28161_length_2570_cov_76.304365_g3844_i1	-3.08276	1.8105e-08	Kinase interacting protein, putative, expressed		NODE_13310_length_3331_cov_59.763352_g6645_i0	1.49272	0.0199613	(E)-nerolidol synthase		NODE_66822_length_1723_cov_332.453333_g26999_i1	5.81079	3.37635e-30	NAC domain-containing protein 79
	NODE_10005_length_3633_cov_13.437921_g5113_i0	-3.08214	3.00308e-10	Unknown protein		NODE_129999_length_1046_cov_160.117163_g60617_i0	1.49133	8.69036e-08	Unknown protein		NODE_148521_length_909_cov_1808.356459_g72336_i0	5.8099	1.10344e-17	WAT1-related protein
	NODE_10852_length_3546_cov_8.809387_g5506_i0	-3.07838	1.15917e-07	Solute carrier family 40 member 3, chloroplastic		NODE_148376_length_910_cov_1086.168459_g72229_i0	1.48959	0.00358585	Phosphoglycerate mutase, putative		NODE_164395_length_805_cov_430.637978_g47983_i1	5.80517	4.05078e-30	Amaranthin-like lectin
	NODE_52138_length_1965_cov_51.561311_g17754_i1	-3.07691	2.30387e-11	Unknown protein		NODE_121319_length_1117_cov_87.456897_g55596_i0	1.48905	0.00628642	PME/invertase inhibitor-like protein		NODE_12080_length_3435_cov_3486.548780_g6076_i0	5.80511	1.00753e-12	Caffeic acid-O-methyltransferase
	NODE_64635_length_1756_cov_121.128342_g28483_i0	-3.07331	3.07387e-05	NAC domain-containing protein 68		NODE_185663_length_683_cov_188.373770_g100154_i0	1.48764	0.0125508	Harbinger transposase-derived nuclease		NODE_82067_length_1518_cov_216.378547_g36078_i0	5.79363	3.62328e-30	Unknown protein
	NODE_11513_length_3485_cov_19.383353_g5826_i0	-3.0707	1.24396e-09	Protein SMAX1-LIKE 3		NODE_45693_length_2093_cov_54.377723_g20500_i0	1.48627	0.01831	Peptide-N4-(N-acetyl-beta-glucosaminyl)asparagine amidase A protein		NODE_9512_length_3682_cov_608.779717_g4873_i0	5.79143	3.54095e-17	Serinc-domain containing serine and sphingolipid biosynthesis protein
	NODE_39975_length_2223_cov_144.234419_g18102_i0	-3.06957	7.54334e-09	Sucrose synthase 4		NODE_34826_length_2360_cov_460.713599_g552_i43	1.47998	0.00445326	Unknown protein		NODE_272853_length_391_cov_2964.062893_g182525_i0	5.78732	4.15252e-23	Unknown protein
	NODE_38551_length_2259_cov_94.679780_g12201_i2	-3.06585	3.34666e-08	Beta-glucosidase 27		NODE_169474_length_774_cov_855.731812_g27096_i7	1.47984	0.0228341	UPF0664 stress-induced protein C29B12.11c		NODE_132598_length_1026_cov_1087.449108_g62215_i0	5.78719	6.95302e-45	F-box protein interaction domain containing protein
	NODE_17434_length_3051_cov_11.345198_g8484_i0	-3.06328	3.74974e-08	Cysteine-rich receptor-like protein kinase 41		NODE_126521_length_1074_cov_4878.866134_g6076_i11	1.47946	0.0157751	Caffeic acid-O-methyltransferase		NODE_192782_length_647_cov_199.506969_g106203_i0	5.78649	2.35476e-17	NAC domain-containing protein 100
	NODE_12647_length_3383_cov_64.322054_g5599_i1	-3.06276	1.37439e-10	DUF1635 family protein		NODE_133770_length_1017_cov_160.019068_g52242_i2	1.47944	0.00019557	Aspartic proteinase		NODE_152502_length_882_cov_185.446230_g75087_i0	5.78376	2.55444e-10	Unknown protein
	NODE_135442_length_1004_cov_177.966702_g63928_i0	-3.0617	1.88434e-14	Protein LIGHT-DEPENDENT SHORT HYPOCOTYLS 3		NODE_168872_length_778_cov_68.746099_g86783_i0	1.4791	0.0171211	Terpene synthase 7		NODE_120926_length_1120_cov_263.636103_g55385_i0	5.78267	2.85603e-21	Auxin-repressed protein
	NODE_75996_length_1596_cov_69.166120_g33348_i0	-3.0569	5.33907e-06	Auxin transporter-like protein 3		NODE_179912_length_714_cov_41.160686_g95388_i0	1.47896	0.0210026	DUF1005 family protein		NODE_163145_length_813_cov_30.717568_g82582_i0	5.78266	1.99431e-11	Zinc finger protein 1
	NODE_35585_length_2338_cov_109.289625_g16258_i0	-3.04586	5.50086e-23	Protein SHI RELATED SEQUENCE 1		NODE_57448_length_1871_cov_124.046719_g25485_i0	1.47894	0.0236215	Alanine--glyoxylate aminotransferase 3, mitochondrial		NODE_213706_length_556_cov_168.749482_g124952_i0	5.77954	1.33954e-11	transcription factor PAR1-like
	NODE_29863_length_2513_cov_118.831557_g12233_i2	-3.04378	4.40917e-11	UPF0503 protein chloroplastic		NODE_115348_length_1170_cov_84.839562_g52348_i0	1.47869	0.0120771	Ubiquinol oxidase		NODE_129746_length_1048_cov_91.288205_g60456_i0	5.77097	3.30052e-19	Glycine-rich protein A3
	NODE_126068_length_1078_cov_172.368159_g47936_i1	-3.04181	2.92316e-33	VAN3-binding protein		NODE_229353_length_500_cov_119.918033_g139715_i0	1.47773	0.0205399	Glycosyltransferase family 61 protein		NODE_134233_length_1013_cov_1597.520213_g63211_i0	5.76982	9.18919e-29	Cortical cell-delineating protein
	NODE_253979_length_432_cov_4167.827298_g163760_i0	-3.03821	6.0008e-14	Apyrase		NODE_164449_length_805_cov_60.584699_g83508_i0	1.47664	0.0178693	DUF4228 domain protein		NODE_162920_length_814_cov_363.518219_g9366_i2	5.76443	7.10398e-28	NAC domain-containing protein 21/22
	NODE_161016_length_826_cov_41.243028_g81052_i0	-3.03731	3.47639e-10	Unknown protein		NODE_81656_length_1523_cov_725.971034_g35903_i0	1.47459	0.00319631	Isoflavone reductase-like1		NODE_135651_length_1003_cov_35.017204_g64065_i0	5.76114	4.7622e-11	Unknown protein
	NODE_43287_length_2146_cov_439.693681_g18817_i2	-3.03401	1.14288e-05	Trehalose 6-phosphate phosphatase		NODE_65102_length_1749_cov_95.131265_g14414_i1	1.47286	0.0116206	Acid phosphatase 1		NODE_24938_length_2689_cov_869.624235_g11766_i0	5.75804	3.49203e-14	Aldehyde dehydrogenase
	NODE_89783_length_1427_cov_59.421713_g39629_i0	-3.02933	1.83402e-14	BTB/POZ domain-containing protein NPY1		NODE_43037_length_2152_cov_500.086580_g552_i48	1.47205	0.00464177	BZIP transcription factor family protein, expressed		NODE_85608_length_1476_cov_155.884533_g37712_i0	5.75782	2.50426e-09	VQ motif-containing protein 4
	NODE_124692_length_1089_cov_61.164370_g52024_i1	-3.02019	3.11323e-08	Fructose-bisphosphatase		NODE_19397_length_2944_cov_83.426332_g3194_i3	1.47012	0.0218364	Unknown protein		NODE_125622_length_1081_cov_2112.165675_g37986_i2	5.75764	1.78333e-16	Caleosin
	NODE_44613_length_2117_cov_23.103718_g20078_i0	-3.01887	8.27758e-09	Unknown protein		NODE_169214_length_776_cov_71.890469_g87046_i0	1.46974	0.00335583	Cytochrome C1 family isoform 3		NODE_172419_length_756_cov_1749.401171_g89483_i0	5.75411	8.92961e-14	Aldehyde dehydrogenase
	NODE_86798_length_1462_cov_66.324694_g19103_i7	-3.01765	6.15438e-05	4-hydroxy-3-methylbut-2-enyl diphosphate reductase		NODE_29226_length_2533_cov_158.609756_g7746_i2	1.46869	0.000740183	Tetratricopeptide repeat (TPR)-like superfamily protein		NODE_185821_length_682_cov_364.157635_g100288_i0	5.75048	7.49805e-20	Unknown protein
	NODE_174914_length_742_cov_158.402093_g91451_i0	-3.0173	1.76595e-11	Unknown protein		NODE_86939_length_1460_cov_376.216294_g27048_i2	1.4656	0.00328436	Thioredoxin-like 1-2, chloroplastic		NODE_11519_length_3484_cov_86.018176_g2802_i1	5.75038	1.17898e-12	ARM repeat superfamily protein
	NODE_131830_length_1032_cov_515.972888_g61733_i0	-3.01329	6.49641e-12	Carboxyvinyl-carboxyphosphonate phosphorylmutase, putative, expressed		NODE_45402_length_2099_cov_695.017275_g5054_i4	1.46533	0.00125137	Wall-associated receptor kinase 5		NODE_44849_length_2112_cov_27.130947_g20166_i0	5.74705	2.73409e-10	MLO-like protein
	NODE_128762_length_1056_cov_80.844354_g59841_i0	-3.00467	9.50665e-07	Chr1:9847015-9847815 REVERSE LENGTH=266		NODE_133345_length_1020_cov_3418.894403_g42941_i2	1.46504	0.00138598	calcium-binding protein PBP1		NODE_5535_length_4249_cov_30.211925_g2968_i0	5.74234	2.35476e-17	Chr5:15763715-15765469 REVERSE LENGTH=502
	NODE_105128_length_1267_cov_21.991625_g47041_i0	-2.99819	1.13408e-09	Auxin efflux carrier component		NODE_221414_length_527_cov_78.052863_g132162_i0	1.46502	0.0254827	UDP-glucuronic acid decarboxylase 2		NODE_4583_length_4480_cov_52.854550_g368_i2	5.73458	2.37552e-12	NBS-LRR-like resistance protein
	NODE_135216_length_1006_cov_14.995713_g63784_i0	-2.99752	1.58003e-05	Long chain acyl-CoA synthetase 1		NODE_65981_length_1735_cov_1773.177497_g29079_i0	1.46441	2.96963e-06	Unknown protein		NODE_105089_length_1267_cov_158.880235_g16117_i4	5.72804	2.02167e-20	UDP-glucose 4-epimerase 2
	NODE_90626_length_1417_cov_44.703869_g40015_i0	-2.99148	2.12627e-11	Unknown protein		NODE_240691_length_466_cov_264.778626_g150709_i0	1.46316	4.89463e-05	Unknown protein		NODE_99945_length_1318_cov_369.964659_g44457_i0	5.72638	1.63545e-29	CDP-diacylglycerol-glycerol-3-phosphate 3-phosphatidyltransferase
	NODE_118057_length_1146_cov_48.144455_g47346_i1	-2.98823	2.61462e-08	Unknown protein		NODE_24115_length_2725_cov_16.828808_g11414_i0	1.46255	0.0149201	serine/arginine repetitive matrix protein 1-like		NODE_23029_length_2769_cov_1312.403190_g7932_i3	5.7176	6.65771e-47	Alkaline alpha-galactosidase seed imbibition protein
	NODE_86244_length_1469_cov_81.525788_g12987_i1	-2.98665	5.50655e-05	Transcription factor bHLH36		NODE_278279_length_381_cov_286.665584_g187939_i0	1.46222	0.0231531	Chlorophyll a-b binding protein, chloroplastic		NODE_99626_length_1321_cov_7944.781250_g44299_i0	5.71116	2.8618e-26	Unknown protein
	NODE_61767_length_1801_cov_67.625000_g4888_i2	-2.98644	3.03758e-05	Auxin transporter-like protein 3		NODE_314092_length_327_cov_883.110236_g223720_i0	1.46155	0.000446366	DCD (Development and Cell Death) domain protein		NODE_88586_length_1441_cov_43.234649_g39094_i0	5.70183	4.35713e-13	GDSL esterase/lipase
	NODE_70439_length_1672_cov_12.442151_g30981_i0	-2.98463	1.04242e-06	Dof zinc finger protein		NODE_184769_length_688_cov_60.713821_g99408_i0	1.45986	0.0191268	Chlorophyll a-b binding protein 2, chloroplastic		NODE_53516_length_1938_cov_121.894370_g23820_i0	5.69913	1.28457e-20	Mediator of RNA polymerase II transcription subunit 18, putative
	NODE_68523_length_1699_cov_75.004305_g955_i12	-2.982	4.2418e-05	Inter-alpha-trypsin inhibitor heavy chain-related		NODE_102659_length_1291_cov_51.297209_g36321_i1	1.45888	0.00488578	Syntaxin-121		NODE_84380_length_1490_cov_707.551870_g37154_i0	5.69764	1.04191e-14	WAT1-related protein
	NODE_61068_length_1813_cov_8.802299_g26984_i0	-2.97527	9.53851e-05	AT-rich interactive domain-containing protein 2		NODE_82067_length_1518_cov_216.378547_g36078_i0	1.4581	0.00469301	Unknown protein		NODE_3766_length_4697_cov_281.309256_g1954_i1	5.69762	5.95874e-10	Inositol transporter 1
	NODE_72287_length_1646_cov_14.483789_g31740_i0	-2.97505	1.08408e-05	Unknown protein		NODE_147539_length_916_cov_219.467378_g71661_i0	1.45646	0.00693068	Ethylene-responsive element binding protein 2		NODE_18559_length_2990_cov_78.414124_g9013_i0	5.69153	3.94889e-19	Protein QUIRKY
	NODE_37910_length_2275_cov_14.565395_g4881_i1	-2.9739	9.45734e-07	Unknown protein		NODE_172811_length_754_cov_269.546256_g89792_i0	1.4555	0.0104001	Harbinger transposase-derived nuclease		NODE_179350_length_717_cov_177.633540_g75087_i2	5.68687	1.04392e-10	Unknown protein
	NODE_87246_length_1456_cov_281.603037_g35125_i2	-2.97065	3.03109e-20	12-oxophytodienoate reductase 1		NODE_89750_length_1427_cov_280.313146_g39616_i0	1.45518	0.00180198	Auxin-responsive protein-like		NODE_131591_length_1034_cov_108.880333_g61574_i0	5.68032	1.33622e-15	DUF3511 domain protein
	NODE_122327_length_1108_cov_103.962319_g16332_i7	-2.97063	0.000106511	Inner membrane protein ALBINO3 chloroplastic		NODE_95719_length_1362_cov_76.553918_g42385_i0	1.45409	0.00567866	Unknown protein		NODE_6096_length_4153_cov_64.693137_g3240_i0	5.67622	3.11228e-10	Transport inhibitor response 1
	NODE_172890_length_754_cov_14.230543_g5978_i5	-2.96997	2.03368e-05	Unknown protein		NODE_82304_length_1515_cov_2196.166436_g36003_i1	1.45324	1.43679e-11	Rubber elongation factor protein		NODE_119527_length_1133_cov_70.213208_g46420_i2	5.67338	5.25091e-14	COBRA-like protein 1
	NODE_49732_length_2012_cov_250.636411_g22216_i0	-2.96893	3.17882e-12	Unknown protein		NODE_165253_length_800_cov_90.708391_g84099_i0	1.45315	0.0266597	CDP-diacylglycerol-glycerol-3-phosphate 3-phosphatidyltransferase		NODE_28550_length_2556_cov_468.889247_g224_i9	5.66755	2.70054e-16	Caleosin
	NODE_104149_length_1276_cov_713.814630_g46568_i0	-2.96846	2.80658e-05	Replication protein A 32 kDa subunit A		NODE_38662_length_2256_cov_152.475951_g17568_i0	1.4531	0.00180379	Unknown protein		NODE_76845_length_1584_cov_19227.185970_g2215_i11	5.65859	3.26861e-35	Carboxypeptidase
	NODE_192832_length_647_cov_26.564460_g106243_i0	-2.96417	6.14058e-05	Beta-amylase		NODE_75398_length_1604_cov_191.203135_g13902_i2	1.45243	0.0238181	IST1-like protein		NODE_224517_length_516_cov_687.230248_g135081_i0	5.65577	2.17652e-11	Vignain
	NODE_69193_length_1690_cov_9.593692_g30464_i0	-2.96156	1.4939e-06	Piriformospora indica-insensitive protein 2		NODE_239936_length_468_cov_2896.432911_g149969_i0	1.45179	0.0100303	Glycine-rich protein		NODE_138255_length_983_cov_982.867033_g65686_i0	5.65558	5.82394e-33	Unknown protein
	NODE_56714_length_1883_cov_116.765746_g16352_i3	-2.96035	6.27237e-06	Protein LIGHT-DEPENDENT SHORT HYPOCOTYLS 3		NODE_324595_length_314_cov_303.846473_g234220_i0	1.4501	0.0268766	Chlorophyll a-b binding protein, chloroplastic		NODE_27149_length_2605_cov_987.009084_g11766_i1	5.6514	5.90707e-15	Aldehyde dehydrogenase
	NODE_17384_length_3054_cov_12.245220_g5826_i1	-2.95934	4.62593e-10	Protein SMAX1-LIKE 3		NODE_128714_length_1056_cov_508.297050_g59817_i0	1.44856	0.0139342	Temperature-induced lipocalin		NODE_135900_length_1001_cov_84.767241_g64205_i0	5.64915	1.01114e-19	Disease resistance protein RPM1
	NODE_81868_length_1521_cov_19.957873_g35990_i0	-2.95909	4.1596e-07	Transducin/WD40 repeat-like superfamily protein		NODE_177279_length_728_cov_278.439695_g57351_i2	1.44856	0.0273519	Photosystem I reaction center subunit psaK		NODE_26926_length_2614_cov_48.723731_g12627_i0	5.64873	1.69741e-10	Protein CHUP1, chloroplastic
	NODE_13671_length_3305_cov_68.588181_g6808_i0	-2.95508	2.86354e-05	Protein SMAX1-LIKE 4		NODE_147654_length_915_cov_640.165083_g44751_i2	1.44841	0.0207475	Chitinase 8		NODE_84896_length_1484_cov_502.048193_g29473_i2	5.64523	1.73644e-17	Polygalacturonase
	NODE_86228_length_1469_cov_162.922636_g37994_i0	-2.95466	5.87383e-08	Ethylene-responsive transcription factor 1		NODE_9037_length_3738_cov_11.166166_g4645_i0	1.44531	0.0107807	Homeobox-leucine zipper protein ANTHOCYANINLESS 2		NODE_151164_length_891_cov_2119.821516_g74160_i0	5.64386	4.66558e-15	Cysteine proteinase
	NODE_109256_length_1227_cov_60.029463_g6716_i3	-2.95351	7.02293e-05	Tryptophan synthase alpha chain		NODE_64085_length_1764_cov_360.128326_g19918_i1	1.44362	0.00589122	Glycosyltransferase		NODE_99084_length_1327_cov_143.960925_g44030_i0	5.6397	1.14631e-14	Beta glucanase
	NODE_25944_length_2650_cov_72.227008_g12201_i0	-2.94925	2.83015e-05	Beta-glucosidase 27		NODE_207102_length_582_cov_449.781925_g118901_i0	1.44296	0.000514289	Plant-specific domain TIGR01615 family protein		NODE_215987_length_547_cov_294.561181_g127075_i0	5.63617	9.24378e-21	Protein NUCLEAR FUSION DEFECTIVE 4
	NODE_23672_length_2743_cov_37.348689_g11246_i0	-2.94793	1.2855e-09	Rab9 effector protein with kelch motifs		NODE_14970_length_3210_cov_11.627351_g7387_i0	1.44242	0.0272957	Transposon Ty3-I Gag-Pol polyprotein		NODE_129578_length_1049_cov_534.503074_g60363_i0	5.63607	4.81158e-20	Peroxygenase
	NODE_34077_length_2381_cov_26.246534_g3898_i4	-2.94693	2.35655e-08	Cytokinin dehydrogenase 3		NODE_106497_length_1253_cov_459.187288_g32500_i2	1.44179	0.00114998	DUF3511 domain protein		NODE_51519_length_1977_cov_32.767332_g22973_i0	5.63559	1.27763e-15	Receptor-like protein kinase FERONIA
	NODE_67271_length_1717_cov_25.583333_g28491_i1	-2.94637	0.000123505	protein FAR1-RELATED SEQUENCE 5-like		NODE_100887_length_1308_cov_907.723077_g1483_i7	1.44144	0.0153066	Chaperone protein dnaJ		NODE_72961_length_1636_cov_2156.647473_g21782_i2	5.62272	2.01194e-13	GDSL esterase/lipase
	NODE_83287_length_1503_cov_248.786014_g6579_i5	-2.94355	5.99973e-07	Protein BREAST CANCER SUSCEPTIBILITY 1-like protein		NODE_126677_length_1073_cov_167.674000_g58659_i0	1.44069	0.00223824	Serine/threonine-protein kinase		NODE_109531_length_1224_cov_639.939183_g49258_i0	5.62	6.21083e-10	Plant basic secretory family protein
	NODE_26037_length_2646_cov_156.024096_g12233_i0	-2.94209	6.6805e-32	UPF0503 protein chloroplastic		NODE_135898_length_1001_cov_96.431034_g64204_i0	1.43937	0.0207619	DUF1645 family protein		NODE_21718_length_2830_cov_242.598114_g10389_i0	5.61414	2.42152e-31	Unknown protein
	NODE_29911_length_2512_cov_7.558836_g13862_i0	-2.93983	1.06394e-05	PH01B001G05.13 protein		NODE_140994_length_963_cov_35.987640_g67395_i0	1.43885	0.00868166	DUF4228 domain protein		NODE_38297_length_2265_cov_423.473540_g17416_i0	5.61188	1.20728e-18	Calcium-binding EF-hand family protein
	NODE_270807_length_395_cov_118.785714_g180485_i0	-2.93963	2.46667e-05	Patatin		NODE_223434_length_520_cov_193.344519_g134077_i0	1.43867	0.00863042	cDNA clone:006-306-H07, full insert sequence		NODE_54096_length_1928_cov_114.392992_g16548_i1	5.61145	2.93332e-14	NAC domain-containing protein 73
	NODE_54344_length_1924_cov_17.292815_g24190_i0	-2.93922	6.16671e-10	Protein SHORT-ROOT 1		NODE_145562_length_930_cov_71.487748_g61927_i1	1.43786	0.0139058	Pistil-specific extensin-like protein		NODE_40737_length_2204_cov_591.715626_g6387_i1	5.60481	4.42781e-21	DEAD-box ATP-dependent RNA helicase 28
	NODE_212126_length_562_cov_295.137014_g123498_i0	-2.93704	1.47156e-12	Endoglucanase 6		NODE_166599_length_792_cov_83.795549_g21889_i1	1.43601	0.0281481	Universal stress protein 7364		NODE_180368_length_711_cov_6377.239812_g28124_i4	5.59934	6.50563e-22	Unknown protein
	NODE_139264_length_976_cov_121.944629_g53949_i2	-2.93655	1.02935e-12	Late embryogenesis abundant protein Lea5		NODE_94952_length_1370_cov_56.612182_g42038_i0	1.43587	0.00409724	Ribonuclease H-like domain		NODE_91246_length_1410_cov_499.266268_g34152_i1	5.59723	5.52659e-34	NAC domain-containing protein 100
	NODE_87688_length_1451_cov_162.275036_g14120_i2	-2.93597	3.07839e-05	Histone-lysine N-methyltransferase		NODE_253144_length_434_cov_345.869806_g162933_i0	1.43445	0.0056519	Unknown protein		NODE_259463_length_419_cov_190.875723_g169199_i0	5.58485	1.98043e-10	Glutamate decarboxylase
	NODE_41671_length_2182_cov_441.444761_g18817_i0	-2.93171	1.99949e-05	Trehalose 6-phosphate phosphatase		NODE_96762_length_1351_cov_82.301252_g31453_i2	1.43406	0.00448262	Plastid movement impaired protein		NODE_35298_length_2346_cov_1436.031236_g5787_i1	5.58307	4.13418e-21	Unknown protein
	NODE_232524_length_490_cov_36.601918_g142786_i0	-2.91989	5.82151e-05	Auxin transporter-like protein 2		NODE_51567_length_1976_cov_61.003153_g1483_i3	1.43278	0.017149	Wall-associated receptor kinase 5		NODE_196511_length_629_cov_51.089928_g109431_i0	5.57934	2.63941e-10	Unknown protein
	NODE_99785_length_1320_cov_42.308741_g44377_i0	-2.91644	2.69987e-07	Beta-glucosidase 31		NODE_9274_length_3712_cov_76.034350_g4763_i0	1.43264	0.000631985	Spermidine synthase		NODE_194206_length_640_cov_81.647266_g107414_i0	5.57877	1.17152e-10	Unknown protein
	NODE_179916_length_714_cov_27.617785_g95390_i0	-2.91453	1.24346e-05	Heavy metal-associated domain containing protein		NODE_104047_length_1277_cov_374.926910_g46521_i0	1.43101	0.00868093	Non-specific phospholipase C4		NODE_310954_length_331_cov_475.798450_g220583_i0	5.57411	3.57382e-20	Unknown protein
	NODE_188319_length_669_cov_1870.447987_g102413_i0	-2.91192	2.80827e-17	Xyloglucan endotransglucosylase/hydrolase		NODE_35785_length_2333_cov_90.703982_g16353_i0	1.431	1.64434e-05	Protein NRT1/ PTR FAMILY 5.2		NODE_31858_length_2448_cov_23.167158_g7983_i1	5.57326	9.73422e-10	Serine/threonine protein kinase, putative
	NODE_156116_length_858_cov_26.118471_g77568_i0	-2.9109	8.62815e-06	Auxin efflux carrier component		NODE_83303_length_1503_cov_104.188811_g34414_i1	1.43075	0.00181496	Carotenoid cleavage dioxygenase		NODE_44358_length_2122_cov_1345.753538_g5787_i2	5.57295	3.18676e-18	Unknown protein
	NODE_32890_length_2417_cov_29.639932_g15108_i0	-2.90439	0.000161176	Pyrophosphate--fructose 6-phosphate 1-phosphotransferase subunit beta		NODE_26929_length_2614_cov_27.974026_g12629_i0	1.42902	0.0173974	Laccase-2		NODE_79734_length_1548_cov_47.415593_g35050_i0	5.56559	2.11227e-16	E3 ubiquitin-protein ligase ATL6
	NODE_165912_length_796_cov_222.325035_g84579_i0	-2.90047	1.41969e-11	Lysine-specific demethylase JMJ25		NODE_99689_length_1321_cov_26.534455_g42228_i1	1.4271	0.0156159	DNA-binding WRKY		NODE_33028_length_2412_cov_56.794357_g15164_i0	5.56282	3.49551e-21	Unknown protein
	NODE_85561_length_1477_cov_6.185185_g37689_i0	-2.89449	3.30531e-05	Unknown protein		NODE_157001_length_852_cov_76.365854_g78182_i0	1.42568	0.0309034	Unknown protein		NODE_75223_length_1606_cov_6025.293542_g28124_i2	5.55941	7.00194e-21	Unknown protein
	NODE_113868_length_1184_cov_32.649865_g30131_i2	-2.89422	4.08559e-06	BZIP family transcription factor, putative, expressed		NODE_57627_length_1868_cov_270.778273_g12711_i5	1.42465	0.0199343	Unknown protein		NODE_129609_length_1049_cov_112.125000_g60382_i0	5.55511	6.99732e-22	Aryl hydrocarbon receptor nuclear translocator
	NODE_42975_length_2154_cov_53.861605_g19363_i0	-2.89285	3.69166e-07	Glutamate formiminotransferase 1		NODE_168520_length_780_cov_110.588402_g86525_i0	1.42464	0.0145098	Unknown protein		NODE_111496_length_1206_cov_28.642542_g50261_i0	5.54327	2.97296e-11	Unknown protein
	NODE_50386_length_1999_cov_17.659398_g22497_i0	-2.89134	4.55593e-10	Unknown protein		NODE_56478_length_1887_cov_78.660419_g16475_i1	1.42453	0.00136958	Homeobox-leucine zipper protein HOX21		NODE_34454_length_2370_cov_296.468002_g6228_i2	5.5337	1.53699e-21	Inositol oxygenase 2
	NODE_63929_length_1767_cov_111.450413_g28181_i0	-2.89101	3.46831e-05	Cinnamoyl CoA reductase-like 1		NODE_13541_length_3314_cov_181.375501_g6754_i0	1.42422	0.0311964	Protein phosphatase 2C 57		NODE_85656_length_1475_cov_1781.951498_g4873_i3	5.53185	4.44231e-28	Serinc-domain containing serine and sphingolipid biosynthesis protein
	NODE_142389_length_953_cov_19.960227_g68268_i0	-2.89093	1.56543e-05	Glutaredoxin-C3		NODE_83855_length_1497_cov_21.037219_g36913_i0	1.42375	0.0275738	Protein phosphatase 2C 35		NODE_40306_length_2214_cov_962.456329_g6747_i3	5.53086	1.31133e-31	NAC domain-containing protein 21/22
	NODE_87481_length_1453_cov_1449.961594_g38574_i0	-2.89023	2.02058e-10	Protein EXORDIUM-like 2		NODE_59628_length_1836_cov_20.337493_g26370_i0	1.42277	0.00488578	Transcription repressor OFP6		NODE_75735_length_1599_cov_584.006553_g13492_i2	5.53027	4.2274e-32	Unknown protein
	NODE_31205_length_2469_cov_17.204925_g12888_i1	-2.88939	4.19e-06	Disease resistance protein RPS2		NODE_124497_length_1090_cov_1105.942970_g57401_i0	1.42275	0.0183155	Caleosin		NODE_152800_length_880_cov_226.249071_g75297_i0	5.5278	3.61942e-14	Mini zinc finger protein 1
	NODE_9001_length_3741_cov_58.668212_g4625_i0	-2.88761	2.39995e-08	Dof zinc finger protein 1		NODE_135148_length_1006_cov_1327.081458_g63756_i0	1.42171	1.24385e-06	EF hand calcium-binding family protein		NODE_158621_length_841_cov_1292.446615_g5787_i4	5.52757	2.59061e-27	Unknown protein
	NODE_25760_length_2657_cov_23.004644_g12125_i0	-2.88568	8.16496e-14	ABC transporter C family member 10		NODE_145571_length_930_cov_59.932322_g53075_i1	1.42132	0.0108784	Chr1:4577229-4577813 REVERSE LENGTH=194		NODE_23885_length_2735_cov_45.648385_g11318_i0	5.52339	1.33117e-09	Neutral/alkaline invertase
	NODE_131710_length_1033_cov_186.017708_g11378_i1	-2.88523	4.05136e-06	Protein tesmin/TSO1-like CXC 2		NODE_100923_length_1308_cov_138.991093_g44905_i0	1.42131	0.0143247	Zinc finger AN1 domain-containing stress-associated protein 17		NODE_66508_length_1728_cov_127.678550_g14839_i2	5.52031	3.72306e-09	Reductase 2
	NODE_54964_length_1913_cov_15.583696_g24471_i0	-2.88349	6.87253e-07	Beta-carotene isomerase D27, chloroplastic		NODE_229606_length_499_cov_898.462441_g139959_i0	1.42122	2.12412e-08	Unknown protein		NODE_245136_length_454_cov_439.708661_g155043_i0	5.50748	9.24622e-13	DUF599 domain-containing protein
	NODE_201531_length_606_cov_38.863039_g113850_i0	-2.87956	6.86434e-06	Unknown protein		NODE_160519_length_829_cov_247.089947_g80705_i0	1.42101	0.00597799	Beta-amylase		NODE_165384_length_799_cov_187.542700_g71861_i1	5.50736	5.50982e-19	Transmembrane protein, putative
	NODE_273429_length_390_cov_265.716088_g183098_i0	-2.87844	3.02533e-06	Unknown protein		NODE_230209_length_497_cov_1255.613208_g140538_i0	1.4175	0.000272328	Early nodulin-like protein 9		NODE_61727_length_1801_cov_1210.844329_g14524_i2	5.50137	5.7669e-15	NAC domain-containing protein 73
	NODE_105210_length_1266_cov_72.289187_g42263_i1	-2.87769	0.000141977	Auxin efflux carrier component		NODE_167511_length_786_cov_70814.384292_g85782_i0	1.41733	0.00504609	Cortical cell-delineating protein		NODE_192727_length_647_cov_5531.292683_g106162_i0	5.49428	5.86398e-10	Glutamate decarboxylase 4
	NODE_106225_length_1256_cov_241.330516_g47576_i0	-2.87576	2.85224e-09	Zinc finger (Ran-binding) family protein		NODE_68931_length_1693_cov_313.765432_g30338_i0	1.41723	0.00249598	NHL repeat-containing protein-like		NODE_39068_length_2245_cov_1257.891344_g1342_i10	5.49034	1.45385e-09	Short-chain dehydrogenase/reductase
	NODE_78113_length_1568_cov_19.093645_g23251_i1	-2.8757	0.000207282	Unknown protein		NODE_84609_length_1488_cov_26.658657_g37253_i0	1.41637	0.0263518	Zinc finger protein 1		NODE_122245_length_1109_cov_24.689189_g56115_i0	5.48898	4.72819e-10	Unknown protein
	NODE_85509_length_1477_cov_258.423077_g6926_i5	-2.87257	4.20939e-06	Transcription factor E2F		NODE_299622_length_346_cov_1964.234432_g209258_i0	1.41463	0.000556476	Phenylalanine ammonia-lyase		NODE_48590_length_2035_cov_73.397044_g21724_i0	5.4881	9.08798e-10	Chr5:231075-231994 FORWARD LENGTH=170
	NODE_158639_length_841_cov_480.920573_g79368_i0	-2.87166	6.69835e-14	WAT1-related protein		NODE_155766_length_860_cov_142.670902_g77338_i0	1.41445	0.02696	HVA22-like protein		NODE_27657_length_2588_cov_518.048907_g11278_i2	5.48756	7.94096e-16	Beta-glucosidase 34
	NODE_63038_length_1781_cov_84.765222_g27811_i0	-2.86789	6.60699e-09	protein RADIALIS-like 3		NODE_113054_length_1191_cov_509.411449_g51109_i0	1.41363	0.000462668	Mavicyanin		NODE_46402_length_2077_cov_55.577844_g20798_i0	5.4801	2.68653e-12	Ferredoxin--nitrite reductase
	NODE_152397_length_883_cov_29.609877_g49774_i1	-2.86661	0.000121346	EPIDERMAL PATTERNING FACTOR-like protein 9		NODE_133052_length_1023_cov_39.265263_g62481_i0	1.41344	0.0283047	Ethylene responsive transcription factor		NODE_149447_length_903_cov_78.863855_g63860_i1	5.47531	4.59856e-12	O-methyltransferase family protein
	NODE_105038_length_1267_cov_9907.396147_g22212_i3	-2.86221	2.24545e-05	Enolase 2		NODE_108360_length_1235_cov_5823.680723_g41371_i1	1.4134	5.59304e-06	Unknown protein		NODE_37950_length_2274_cov_27.078601_g17263_i0	5.47228	1.34155e-10	Pentatricopeptide repeat-containing protein
	NODE_104950_length_1268_cov_569.131381_g21250_i2	-2.86033	1.9708e-11	Glucose-6-phosphate/phosphate translocator 2, chloroplastic		NODE_353270_length_287_cov_1137.271028_g262892_i0	1.4134	0.00113267	CoA ligase-like protein 8		NODE_86455_length_1466_cov_200.759512_g38102_i0	5.46763	2.56777e-22	DUF4228 domain protein
	NODE_97688_length_1341_cov_333.138801_g43315_i0	-2.85827	2.46178e-05	Protein TIFY 11d		NODE_131350_length_1036_cov_49.887850_g61441_i0	1.41319	0.00778168	Altered inheritance of mitochondria 39, mitochondrial		NODE_221105_length_528_cov_240.349451_g131881_i0	5.46604	2.94552e-10	UPF0496 protein 3
	NODE_58151_length_1860_cov_114.437605_g9487_i3	-2.85792	8.31598e-05	Receptor-like protein kinase		NODE_124044_length_1094_cov_537.519099_g57135_i0	1.40988	0.019164	Ethylene-responsive transcription factor 4		NODE_57979_length_1863_cov_16.924581_g25706_i0	5.46491	2.63202e-09	Protein DETOXIFICATION
	NODE_100754_length_1310_cov_8.485853_g43429_i1	-2.85788	6.72031e-06	Heavy metal transport/detoxification superfamily protein		NODE_180415_length_711_cov_201.744514_g62626_i2	1.40878	0.00306804	Receptor-like protein kinase		NODE_91368_length_1409_cov_157.781437_g18897_i1	5.46166	1.14871e-21	Late embryogenesis abundant protein, LEA-14
	NODE_68072_length_1705_cov_547.663603_g3773_i6	-2.8577	1.24687e-06	Boron transporter 1, putative, expressed		NODE_81888_length_1520_cov_2313.205252_g36003_i0	1.40822	1.60698e-10	Rubber elongation factor protein		NODE_219724_length_533_cov_231.571739_g130581_i0	5.46156	4.54093e-10	UPF0496 protein 3
	NODE_102118_length_1296_cov_40.363042_g45524_i0	-2.85658	4.32602e-10	SPBc2 prophage-derived uncharacterized protein yotK		NODE_114618_length_1177_cov_139.486413_g51950_i0	1.4079	0.0265875	Gibberellin 3-beta-dioxygenase 1		NODE_9275_length_3712_cov_69.372080_g4764_i0	5.46079	1.7154e-08	PH01B001G05.13 protein
	NODE_80786_length_1535_cov_33.577291_g35511_i0	-2.85603	8.81755e-06	Embryogenesis transmembrane protein		NODE_97419_length_1344_cov_379.296617_g40258_i1	1.40707	0.000868296	PEPC kinase		NODE_89977_length_1425_cov_16.022189_g39709_i0	5.45663	9.17554e-10	Pectinesterase
	NODE_47791_length_2050_cov_8.793121_g21402_i0	-2.85399	7.76508e-06	BAG-associated GRAM protein 1		NODE_77381_length_1577_cov_544.086436_g33975_i0	1.40692	0.0220686	ATP-dependent 6-phosphofructokinase		NODE_15161_length_3196_cov_78.798271_g4819_i1	5.45652	2.75968e-22	Cysteine-rich receptor-like protein kinase 10
	NODE_25099_length_2683_cov_47.939847_g4675_i1	-2.84415	3.59381e-05	Nucleotide/sugar transporter family protein		NODE_355803_length_286_cov_324.065728_g265425_i0	1.40596	0.024601	Chlorophyll a-b binding protein, chloroplastic		NODE_64726_length_1755_cov_43.126040_g64_i3	5.45201	3.65407e-13	Retrotransposon protein, putative, unclassified, expressed
	NODE_99508_length_1323_cov_64.128000_g44240_i0	-2.83663	6.90779e-05	Unknown protein		NODE_73641_length_1627_cov_5634.046332_g6076_i6	1.40406	0.0240886	Caffeic acid-O-methyltransferase		NODE_44886_length_2111_cov_68.146712_g14533_i1	5.45162	9.48307e-10	PI-PLC X domain-containing protein At5g67130-like
	NODE_57216_length_1874_cov_2318.749584_g9493_i5	-2.83647	1.89703e-05	26S proteasome non-ATPase regulatory subunit 11-like protein		NODE_85573_length_1476_cov_3640.139701_g37701_i0	1.40372	6.20529e-06	Zinc finger CCCH domain-containing protein 2		NODE_214146_length_554_cov_18580.158004_g125363_i0	5.45104	1.35425e-21	Expansin-B2
	NODE_35784_length_2333_cov_92.908407_g16352_i0	-2.83512	4.26073e-10	Protein LIGHT-DEPENDENT SHORT HYPOCOTYLS 3		NODE_107134_length_1247_cov_293.393526_g43697_i1	1.4033	0.0012331	Unknown protein		NODE_81656_length_1523_cov_725.971034_g35903_i0	5.44965	4.62988e-14	Isoflavone reductase-like1
	NODE_88596_length_1441_cov_9.457602_g39101_i0	-2.83426	5.54803e-06	Transcription repressor OFP5		NODE_93931_length_1381_cov_79.524465_g41561_i0	1.39988	0.0260031	Plant basic secretory protein (BSP) family protein		NODE_230505_length_496_cov_6032.326241_g140829_i0	5.44801	4.65437e-28	Metallothionein
	NODE_2607_length_5159_cov_70.171648_g1458_i1	-2.83378	2.63421e-12	Retrovirus-related Pol polyprotein from transposon TNT 1-94		NODE_141774_length_957_cov_168.814480_g67887_i0	1.39984	0.0295815	Unknown protein		NODE_150820_length_894_cov_30.778319_g73908_i0	5.44519	8.65021e-10	Unknown protein
	NODE_106421_length_1254_cov_229.361558_g20378_i6	-2.83267	0.00026348	Hexosyltransferase		NODE_2172_length_5384_cov_29.492374_g1224_i0	1.3985	0.0172114	Retrotransposon protein, putative, Ty1-copia subclass		NODE_95498_length_1364_cov_412.226956_g42285_i0	5.44145	4.39642e-17	Chaperone protein dnaJ-related
	NODE_196701_length_628_cov_79.407207_g109595_i0	-2.83152	8.31847e-07	Long chain acyl-CoA synthetase 1		NODE_72884_length_1637_cov_445.420716_g31991_i0	1.39819	0.0100813	Regulator of Vps4 activity in the MVB pathway protein		NODE_104047_length_1277_cov_374.926910_g46521_i0	5.4345	1.62462e-27	Non-specific phospholipase C4
	NODE_147851_length_914_cov_133.002378_g71862_i0	-2.83101	1.31119e-18	Unknown protein		NODE_139654_length_973_cov_600.900000_g66567_i0	1.39615	0.000203976	Cysteine proteinase inhibitor		NODE_22905_length_2775_cov_837.142117_g10921_i0	5.43221	2.30586e-11	Xyloglucan endotransglucosylase/hydrolase
	NODE_26833_length_2617_cov_21.863601_g12585_i0	-2.83077	0.000267491	9-cis-epoxycarotenoid dioxygenase 1		NODE_182732_length_698_cov_1214.617600_g45925_i3	1.39509	0.0131318	Chaperone DnaJ-domain superfamily protein		NODE_257779_length_423_cov_105.474286_g167524_i0	5.42924	1.11762e-09	Glycosyltransferase
	NODE_132026_length_1031_cov_40.168058_g61845_i0	-2.82947	1.11845e-08	Chr5:26887883-26888512 REVERSE LENGTH=176		NODE_89956_length_1425_cov_108.878698_g39696_i0	1.39499	0.0331239	Constans/Heading date 1		NODE_27522_length_2593_cov_18.875794_g12866_i0	5.42691	3.3905e-10	Unknown protein
	NODE_227777_length_505_cov_152.270833_g138205_i0	-2.82918	3.24261e-05	Cinnamoyl-CoA reductase-like protein 1		NODE_96956_length_1349_cov_30.416144_g42952_i0	1.39298	0.0351889	Germin-like protein 2-4		NODE_63063_length_1780_cov_1527.642062_g2215_i10	5.42525	4.23375e-18	Carboxypeptidase
	NODE_89607_length_1429_cov_72.162242_g39555_i0	-2.82789	2.80876e-05	Unknown protein		NODE_69978_length_1678_cov_216.118380_g14866_i2	1.39282	0.00717258	Alcohol dehydrogenase-like 7		NODE_104811_length_1270_cov_14.350042_g46894_i0	5.42439	5.01325e-10	Acidic endochitinase
	NODE_206642_length_584_cov_291.890411_g118486_i0	-2.82668	1.05752e-11	Endoglucanase 6		NODE_49908_length_2008_cov_428.522481_g19839_i1	1.39279	0.00138598	Serine/Threonine kinase family protein		NODE_16517_length_3108_cov_234.826030_g4877_i1	5.42302	8.06052e-11	Disulfide isomerase
	NODE_92108_length_1401_cov_82.711596_g33481_i2	-2.82642	8.21943e-08	Unknown protein		NODE_189963_length_661_cov_105.971088_g14851_i1	1.3927	0.0131318	Plant/F20M13-60 protein		NODE_160937_length_826_cov_814.389110_g65602_i2	5.41421	1.37794e-61	Unknown protein
	NODE_214692_length_552_cov_745.484342_g45683_i2	-2.81879	5.65511e-10	Zinc finger (Ran-binding) family protein		NODE_57860_length_1865_cov_21.580357_g25656_i0	1.39259	0.0175886	UDP-glucuronate 4-epimerase 1		NODE_85143_length_1481_cov_11277.714489_g37500_i0	5.41408	1.17734e-37	Alpha-N-arabinofuranosidase A
	NODE_21481_length_2842_cov_281.272662_g5458_i2	-2.81874	0.000315612	Cyclic nucleotide-gated channel 20-like		NODE_195687_length_633_cov_82.321429_g108709_i0	1.39253	0.0115765	COBW domain-containing protein 1		NODE_161123_length_825_cov_475.783245_g35903_i1	5.41048	7.54886e-12	Isoflavone reductase-like protein
	NODE_78260_length_1566_cov_17.008707_g34387_i0	-2.81764	1.70852e-06	Tetraspanin-6		NODE_167885_length_784_cov_54.331927_g86054_i0	1.3925	0.0260961	Glycosyltransferases		NODE_43191_length_2149_cov_32.135356_g19443_i0	5.4075	4.71954e-11	Leucine-rich repeat (LRR) family protein
	NODE_110444_length_1216_cov_24.829396_g49723_i0	-2.81761	2.19474e-07	Dof zinc finger protein		NODE_102770_length_1290_cov_35.229252_g3201_i16	1.39238	0.0148521	HVA22-like protein		NODE_18115_length_3013_cov_52.400340_g8030_i1	5.40524	1.13901e-13	Unknown protein
	NODE_8298_length_3822_cov_41.289677_g746_i3	-2.81659	0.00010216	Disease resistance protein RPM1		NODE_165035_length_801_cov_1788.831044_g83940_i0	1.39119	0.0091444	Metallothionein-like protein 1B		NODE_23767_length_2739_cov_440.270443_g11278_i0	5.40383	6.78154e-10	Beta-glucosidase 34
	NODE_127852_length_1063_cov_7908.039394_g59303_i0	-2.81243	1.18495e-17	Bark storage protein A		NODE_65314_length_1746_cov_51.479378_g28779_i0	1.39105	6.48573e-06	DUF241 domain protein		NODE_223434_length_520_cov_193.344519_g134077_i0	5.4017	2.91122e-11	cDNA clone:006-306-H07, full insert sequence
	NODE_7045_length_3996_cov_68.506245_g3609_i1	-2.81074	5.84105e-06	Light-inducible protein CPRF2		NODE_18697_length_2983_cov_89.678694_g1608_i2	1.39102	0.0166545	Hydroxyproline-rich glycoprotein-like protein		NODE_3009_length_4961_cov_476.732406_g44_i3	5.40123	2.35621e-54	HVA22-like protein
	NODE_116474_length_1160_cov_25.509660_g52964_i0	-2.81031	7.24764e-05	MYB transcription factor		NODE_144729_length_936_cov_109.440324_g69818_i0	1.3908	0.0365393	LRR receptor-like kinase family protein		NODE_87310_length_1455_cov_24941.554993_g38487_i0	5.39823	7.76345e-33	Unknown protein
	NODE_104003_length_1278_cov_12.539419_g46493_i0	-2.80519	6.58096e-06	WD repeat-containing protein 76		NODE_30076_length_2506_cov_440.789971_g13942_i0	1.39056	0.00180379	3'-N-debenzoyl-2'-deoxytaxol N-benzoyltransferase		NODE_75285_length_1606_cov_19.169602_g33024_i0	5.39819	4.0149e-11	Unknown protein
	NODE_29402_length_2527_cov_32.726976_g13668_i0	-2.80403	9.34674e-07	NSP-interacting kinase-like protein		NODE_165185_length_800_cov_2572.016506_g84059_i0	1.38937	6.79953e-05	Unknown protein		NODE_247102_length_449_cov_481.821809_g128337_i1	5.39569	1.09287e-20	Octicosapeptide/Phox/Bem1p
	NODE_100750_length_1310_cov_14.216653_g44825_i0	-2.80387	1.10106e-07	Type I inositol polyphosphate 5-phosphatase 4		NODE_31194_length_2469_cov_117.781302_g14372_i0	1.38753	0.0156159	Zinc finger CCCH domain-containing protein 29		NODE_89952_length_1425_cov_143.250740_g36046_i1	5.391	1.20198e-21	Endonuclease 1
	NODE_80925_length_1533_cov_67.115068_g12655_i2	-2.80332	2.00962e-05	Drug/metabolite transporter		NODE_126831_length_1072_cov_20.819820_g58745_i0	1.38702	0.0359918	Membrane lipoprotein lipid attachment site-like protein, putative (DUF1223)		NODE_109606_length_1224_cov_31.427454_g49284_i0	5.38924	1.29885e-11	Os05g0181800-like protein
	NODE_139782_length_972_cov_419.024472_g1033_i7	-2.8018	9.80154e-05	Proliferating cell nuclear antigen		NODE_216792_length_544_cov_120.571125_g127832_i0	1.38693	0.0312604	MFS general substrate transporter		NODE_90958_length_1413_cov_1269.197015_g40166_i0	5.38615	5.3461e-13	Unknown protein
	NODE_56566_length_1885_cov_7946.650662_g2909_i11	-2.79829	1.57675e-10	Starch synthase, chloroplastic/amyloplastic		NODE_75088_length_1608_cov_252.119218_g2554_i16	1.38682	0.0371272	Monodehydroascorbate reductase homolog1		NODE_149735_length_901_cov_95.365942_g73187_i0	5.3853	4.56167e-17	Unknown protein
	NODE_31552_length_2457_cov_24.967282_g14537_i0	-2.79711	3.77063e-12	B3 domain-containing protein		NODE_171235_length_763_cov_638.557971_g56776_i2	1.3865	0.000137818	DCD (Development and Cell Death) domain protein		NODE_142507_length_952_cov_48.329920_g68361_i0	5.37917	2.69841e-09	EGF domain-specific O-linked N-acetylglucosamine transferase
	NODE_124231_length_1093_cov_45.865686_g43097_i1	-2.79425	0.000280733	Chr5:26887883-26888512 REVERSE LENGTH=176		NODE_37785_length_2278_cov_62.097506_g15106_i1	1.38611	0.00566997	Gamma-glutamyltranspeptidase 1		NODE_219415_length_534_cov_1376.787419_g130293_i0	5.37914	6.1394e-18	Acid phosphatase 1
	NODE_73766_length_1626_cov_22.126207_g32362_i0	-2.79302	2.93694e-10	Heat stress transcription factor B-4b		NODE_146272_length_925_cov_54.109155_g70813_i0	1.38591	0.0245284	Unknown protein		NODE_116862_length_1156_cov_872.424746_g53163_i0	5.3788	2.47323e-12	SKIP interacting protein 34
	NODE_91041_length_1412_cov_2121.248693_g11403_i1	-2.78788	8.87265e-09	Glutathione-S-transferase		NODE_197067_length_626_cov_2418.998192_g109930_i0	1.38555	0.0256982	Xyloglucan endotransglucosylase/hydrolase		NODE_75666_length_1600_cov_710.643746_g23622_i1	5.3734	1.48858e-17	Anthranilate O-methyltransferase 3
	NODE_124951_length_1087_cov_20.511834_g57656_i0	-2.78672	1.09764e-07	leucine-rich repeat extensin-like protein 3		NODE_172838_length_754_cov_127.013216_g89808_i0	1.38487	0.0304954	PH01B001I13.25 protein		NODE_181851_length_703_cov_957.595238_g97000_i0	5.37197	1.75214e-40	Acid phosphatase 1
	NODE_91838_length_1404_cov_19.715252_g40575_i0	-2.78658	9.25536e-07	Chr4:9451747-9453168 REVERSE LENGTH=473		NODE_61205_length_1810_cov_285.115717_g27048_i0	1.3847	0.0210277	Thioredoxin-like 1-2, chloroplastic		NODE_103196_length_1285_cov_733.367987_g4429_i2	5.37195	5.73626e-23	Actin cross-linking protein
	NODE_156281_length_857_cov_17.334184_g77680_i0	-2.78619	2.52162e-05	Harpin-induced protein 1 containing protein, expressed		NODE_181851_length_703_cov_957.595238_g97000_i0	1.38385	0.000740183	Acid phosphatase 1		NODE_69430_length_1686_cov_441.525108_g2301_i3	5.37175	3.29764e-10	Bax inhibitor 1
	NODE_152997_length_879_cov_16.722084_g75432_i0	-2.78363	6.75167e-08	VAN3-binding protein		NODE_154305_length_870_cov_53.273526_g382_i4	1.38002	0.0220686	Unknown protein		NODE_166580_length_792_cov_237.834492_g54467_i2	5.37172	3.00824e-10	UPF0496 protein 3
	NODE_18049_length_3016_cov_105.484200_g4333_i3	-2.78278	0.00013801	Auxin response factor 11		NODE_176445_length_733_cov_70.733333_g92619_i0	1.37985	0.00389518	UNC93-like protein 2		NODE_150447_length_896_cov_1829.538275_g73670_i0	5.36901	3.57243e-22	F-box protein
	NODE_112515_length_1196_cov_266.118433_g50826_i0	-2.77912	5.09719e-10	Unknown protein		NODE_46446_length_2076_cov_106.600599_g5724_i3	1.37706	0.0159923	Protein kinase domain containing protein expressed		NODE_122167_length_1109_cov_1034.500000_g43855_i1	5.36658	4.64672e-14	NDR1/HIN1-like protein 12
	NODE_122133_length_1110_cov_21.098361_g56060_i0	-2.77911	7.13675e-06	Unknown protein		NODE_109220_length_1227_cov_305.216638_g49095_i0	1.37508	0.0102525	DNA ligase 1-like		NODE_155916_length_859_cov_197.552163_g65875_i2	5.36407	3.27213e-25	Chr4:12117688-12120134 REVERSE LENGTH=663
	NODE_92670_length_1395_cov_11.832829_g40990_i0	-2.77884	7.81033e-09	Annexin		NODE_72633_length_1641_cov_23.489158_g31881_i0	1.37502	0.0398586	Peroxidase		NODE_149018_length_906_cov_76.236495_g72676_i0	5.36218	3.04893e-11	Cytoplasmic tRNA 2-thiolation protein 1
	NODE_139077_length_977_cov_997.172566_g36148_i3	-2.77779	0.00040886	3-oxoacyl-[acyl-carrier-protein] reductase		NODE_112595_length_1195_cov_1348.804813_g50873_i0	1.37458	0.0102525	RING-type E3 ubiquitin transferase		NODE_94947_length_1370_cov_71.395528_g42035_i0	5.35535	6.82243e-25	Unknown protein
	NODE_35355_length_2345_cov_90.227993_g16176_i0	-2.77678	1.56434e-08	Zinc-finger homeodomain protein 4		NODE_169829_length_772_cov_182.231760_g79495_i1	1.37452	0.0379784	SPX domain-containing protein 3		NODE_55940_length_1896_cov_49.994515_g24867_i0	5.35408	6.04132e-19	Protein phosphatase 2c, putative
	NODE_14105_length_3272_cov_21.702407_g6997_i0	-2.77322	4.25099e-10	chaperone protein ClpB		NODE_50181_length_2003_cov_62.981347_g22411_i0	1.37422	0.0256982	Polygalacturonase QRT3		NODE_183570_length_694_cov_124.132045_g98384_i0	5.35408	5.68845e-20	Unknown protein
	NODE_97194_length_1346_cov_1076.393559_g7730_i4	-2.77248	7.05609e-09	FRIGIDA-like protein		NODE_116100_length_1163_cov_159.091743_g52750_i0	1.37409	0.0307881	Long cell-linked locus protein, putative, expressed		NODE_45315_length_2101_cov_632.252959_g11278_i3	5.34974	6.66363e-28	Beta-glucosidase 34
	NODE_209345_length_573_cov_80.416000_g67745_i1	-2.77226	9.59812e-07	transcriptional corepressor LEUNIG-like isoform X2		NODE_59790_length_1833_cov_60.051136_g26445_i0	1.37368	0.0262908	Auxin responsive protein-like		NODE_68234_length_1703_cov_90.760736_g10261_i1	5.34952	9.74802e-25	Unknown protein
	NODE_22069_length_2814_cov_39.616563_g8011_i1	-2.77047	6.88766e-10	Phosphoenolpyruvate carboxykinase (ATP)		NODE_182419_length_700_cov_135.755981_g97456_i0	1.37299	0.0404253	Ultraviolet-B-repressible protein		NODE_6199_length_4136_cov_37.638198_g3290_i0	5.34116	3.94633e-09	Retrotransposon protein, putative, unclassified
	NODE_33109_length_2410_cov_11.418913_g15194_i0	-2.76944	2.46143e-06	Unknown protein		NODE_21949_length_2819_cov_917.806992_g10499_i0	1.37272	0.00361064	Ubiquitin fusion degradation protein 1-like protein		NODE_10021_length_3630_cov_1302.384031_g3071_i5	5.33522	5.69398e-41	Serinc-domain containing serine and sphingolipid biosynthesis protein
	NODE_150165_length_898_cov_302.934545_g13436_i1	-2.76916	1.33485e-10	WAT1-related protein		NODE_142645_length_951_cov_36.784738_g68455_i0	1.37266	0.0337208	Unknown protein		NODE_11223_length_3511_cov_231.469168_g5679_i0	5.33311	1.04971e-27	Unknown protein
	NODE_92110_length_1401_cov_80.875000_g40707_i0	-2.76721	5.87359e-05	Ethylene-responsive transcription factor 1A		NODE_99948_length_1318_cov_294.921285_g44459_i0	1.37213	0.0328385	Unknown protein		NODE_237835_length_474_cov_358.822943_g147926_i0	5.33137	8.43654e-11	Unknown protein
	NODE_43867_length_2134_cov_46.307132_g19744_i0	-2.76678	3.64128e-10	Unknown protein		NODE_152096_length_885_cov_167.517241_g28751_i2	1.37191	0.0360176	Unknown protein		NODE_183188_length_696_cov_151.187801_g98069_i0	5.32038	1.74592e-14	COBRA-like protein 1
	NODE_181528_length_705_cov_155.715190_g73502_i1	-2.76551	1.06484e-12	MADS box protein		NODE_66697_length_1725_cov_370.444310_g17004_i3	1.37071	0.0109121	Polygalacturonase		NODE_4633_length_4464_cov_15.873833_g2515_i0	5.3182	2.33131e-12	Lectin receptor kinase
	NODE_94600_length_1374_cov_21.467333_g41882_i0	-2.75788	3.76303e-06	Teosinte branched 1		NODE_64359_length_1760_cov_112.327801_g28359_i0	1.37026	0.0322731	Heat stress transcription factor A-2d		NODE_113850_length_1184_cov_80.713771_g1965_i5	5.31771	6.97326e-12	Transposon Ty3-G Gag-Pol polyprotein
	NODE_94386_length_1376_cov_113.240215_g4911_i3	-2.7522	0.000275304	Homeobox protein knotted-1-like 7		NODE_38633_length_2257_cov_100.500458_g17329_i1	1.36981	0.0084442	BTB/POZ domain-containing protein		NODE_9980_length_3635_cov_44.859349_g2687_i2	5.316	4.43274e-12	Serine/threonine-protein kinase CTR1
	NODE_222229_length_524_cov_945.235033_g45683_i3	-2.75204	3.32656e-20	Zinc finger (Ran-binding) family protein		NODE_45812_length_2090_cov_316.325731_g20553_i0	1.36944	1.58706e-05	DUF1685 family protein		NODE_83442_length_1501_cov_3072.150560_g36718_i0	5.31591	1.80867e-21	Salt response protein
	NODE_50482_length_1997_cov_8.874220_g22535_i0	-2.75097	2.01361e-05	transcription repressor KAN1-like		NODE_127287_length_1068_cov_33.423116_g58973_i0	1.36882	0.0406771	CASP-like protein		NODE_46864_length_2068_cov_24.364912_g21010_i0	5.31379	4.3422e-11	EGF domain-specific O-linked N-acetylglucosamine transferase
	NODE_112452_length_1197_cov_52.376335_g50789_i0	-2.75041	3.51704e-08	MADS-box transcription factor 32		NODE_57558_length_1869_cov_1099.056236_g19568_i2	1.36817	0.00178634	Homeobox leucine zipper family protein		NODE_107799_length_1241_cov_98.329623_g46647_i1	5.31068	8.05366e-14	Unknown protein
	NODE_26325_length_2635_cov_159.985558_g12357_i0	-2.74904	1.86037e-08	CoA ligase		NODE_107559_length_1243_cov_299.575214_g46467_i1	1.36557	0.000500894	Unknown protein		NODE_149175_length_905_cov_83.191106_g4145_i6	5.30836	3.65642e-14	Transposon protein, putative, Mutator sub-class, expressed
	NODE_93954_length_1381_cov_13.553517_g41572_i0	-2.74882	1.32215e-06	Scarecrow-like protein 6		NODE_96218_length_1356_cov_700.462198_g5054_i8	1.36541	0.00180198	Wall-associated receptor kinase 5		NODE_69978_length_1678_cov_216.118380_g14866_i2	5.30625	8.2209e-29	Alcohol dehydrogenase-like 7
	NODE_109582_length_1224_cov_130.243267_g17590_i1	-2.74145	6.23292e-06	Heavy metal-associated domain containing protein		NODE_48473_length_2037_cov_229.818228_g21680_i0	1.36489	0.0106111	Protein SRC2		NODE_99116_length_1327_cov_19.751196_g44051_i0	5.30456	3.33064e-09	Caleosin related protein
	NODE_55126_length_1910_cov_19.205770_g24542_i0	-2.74028	4.38299e-09	Cytochrome P450 724B1		NODE_105956_length_1259_cov_29.483980_g47449_i0	1.36439	0.0288855	transcription repressor OFP7-like		NODE_137800_length_987_cov_29.680525_g65400_i0	5.30302	1.04392e-10	VQ motif-containing protein 31
	NODE_113906_length_1183_cov_665.768468_g51574_i0	-2.73581	4.26447e-10	Squamosa promoter-binding-like protein 13		NODE_215704_length_548_cov_481.164211_g126809_i0	1.36405	0.0307642	Harbinger transposase-derived nuclease		NODE_147498_length_916_cov_2457.753262_g71636_i0	5.30204	4.25523e-10	Unknown protein
	NODE_64193_length_1763_cov_11.954438_g23980_i2	-2.73362	1.05076e-05	Squamosa promoter-binding-like protein 7		NODE_143511_length_945_cov_131.212156_g26608_i3	1.36311	0.0417572	Tetraspanin-8		NODE_28148_length_2571_cov_14.832666_g13114_i0	5.3011	2.97521e-09	RING-type E3 ubiquitin transferase
	NODE_17487_length_3046_cov_118.319879_g8514_i0	-2.73292	0.000222339	Receptor kinase, putative		NODE_19788_length_2923_cov_226.975088_g8347_i1	1.36309	0.042373	Protein pyrophosphatase		NODE_75959_length_1596_cov_510.923835_g24173_i1	5.30098	4.91203e-20	Salt response protein
	NODE_29495_length_2524_cov_34.101591_g13371_i1	-2.73188	6.15939e-05	AP2-like ethylene-responsive transcription factor AIL5		NODE_101232_length_1305_cov_86.868506_g183_i48	1.36255	0.0160619	RING/FYVE/PHD zinc finger-containing protein, putative		NODE_79659_length_1549_cov_74.424797_g35023_i0	5.29965	1.74622e-11	Phospholipase D p1
	NODE_157924_length_846_cov_333.963777_g20922_i4	-2.73011	8.39937e-05	Unknown protein		NODE_160373_length_830_cov_72.873184_g80585_i0	1.36078	0.0272887	Unknown protein		NODE_222548_length_523_cov_497.224444_g133239_i0	5.2983	1.06384e-11	Phosphoglycerate mutase-like protein AT74H
	NODE_191291_length_654_cov_889.013769_g104925_i0	-2.72913	2.66219e-05	Xyloglucan endotransglucosylase/hydrolase		NODE_124764_length_1088_cov_3355.901478_g57556_i0	1.36007	0.0186244	Xyloglucan endotransglucosylase/hydrolase		NODE_92128_length_1401_cov_21.938253_g40718_i0	5.29669	8.01757e-11	Two-component response regulator
	NODE_113832_length_1184_cov_197.837984_g51529_i0	-2.72747	5.04804e-14	Nuclear transcription factor Y subunit A-8		NODE_107251_length_1246_cov_141.779199_g48077_i0	1.35941	0.0114673	Ethylene-responsive transcription factor 3		NODE_2044_length_5453_cov_91.614312_g588_i2	5.29607	7.54566e-12	Cyclin-U4-2
	NODE_44046_length_2130_cov_83.311133_g18013_i1	-2.72589	2.12854e-05	4-coumarate--CoA ligase-like 4		NODE_27366_length_2598_cov_4577.670495_g2086_i2	1.35918	0.0398586	70 kDa heat shock protein		NODE_107108_length_1247_cov_953.725724_g6329_i5	5.29418	2.99514e-31	CASP-like protein
	NODE_4405_length_4527_cov_100.559273_g1158_i5	-2.72305	4.7165e-06	Disease resistance protein RGA2		NODE_50948_length_1987_cov_809.584117_g22726_i0	1.35882	0.0191125	Caffeoyl-CoA O-methyltransferase		NODE_11448_length_3490_cov_1016.414984_g5787_i0	5.29372	2.06278e-17	Unknown protein
	NODE_78870_length_1559_cov_27.081427_g34652_i0	-2.72229	4.16208e-10	Fatty acid amide hydrolase		NODE_120385_length_1125_cov_207.701521_g55079_i0	1.35687	0.0393463	Unknown protein		NODE_53071_length_1947_cov_16.367663_g23640_i0	5.29296	5.14807e-09	U-box domain-containing protein 37
	NODE_77874_length_1571_cov_28.872497_g34202_i0	-2.7207	1.52806e-11	Dof domain, zinc finger family protein, expressed		NODE_68300_length_1702_cov_41.537139_g30059_i0	1.35681	0.00136958	TATA-binding protein-associated factor 2N		NODE_87861_length_1449_cov_119.726744_g38755_i0	5.29171	1.22623e-12	GDSL esterase/lipase
	NODE_117483_length_1151_cov_86.984230_g53490_i0	-2.72039	4.22657e-05	Ankyrin repeat family protein-like		NODE_63002_length_1781_cov_8063.977752_g27802_i0	1.3568	0.00838245	Dehydrin		NODE_97354_length_1345_cov_81.520440_g43145_i0	5.28917	1.35737e-14	Unknown protein
	NODE_107090_length_1248_cov_13.089362_g48004_i0	-2.71986	0.000522925	Transcription factor DIVARICATA		NODE_52897_length_1950_cov_144.622270_g8124_i1	1.35631	0.0159502	Potassium channel KAT1		NODE_21313_length_2850_cov_277.236586_g10213_i0	5.28761	6.9612e-08	Chalcone synthase 1
	NODE_54116_length_1928_cov_15.032345_g24084_i0	-2.71816	9.27983e-07	S-domain receptor-like protein kinase-like		NODE_57698_length_1867_cov_344.564660_g2301_i1	1.35528	0.0438128	Bax inhibitor-1		NODE_49164_length_2023_cov_125.534872_g19509_i1	5.28635	1.14708e-13	RING-type E3 ubiquitin transferase
	NODE_75616_length_1601_cov_187.482984_g33179_i0	-2.71706	0.000233508	Indole-3-acetic acid-amido synthetase GH3.6		NODE_196434_length_629_cov_3104.526978_g109373_i0	1.35484	0.000631985	BAG family molecular chaperone regulator 4		NODE_125329_length_1084_cov_48.798220_g53683_i1	5.28469	1.41435e-13	High affinity nitrate transporter
	NODE_28484_length_2558_cov_339.163783_g3773_i5	-2.71562	6.34866e-09	Boron transporter		NODE_61985_length_1797_cov_21046.104408_g27373_i0	1.35484	0.013616	Cortical cell-delineating protein		NODE_62088_length_1796_cov_55.300058_g27411_i0	5.2846	2.17149e-09	BTB/POZ domain containing protein, expressed
	NODE_162700_length_815_cov_3654.076819_g18493_i3	-2.71416	9.18891e-06	Cinnamyl alcohol dehydrogenase 3		NODE_55115_length_1910_cov_77.200871_g382_i2	1.35377	0.0312419	Unknown protein		NODE_165863_length_796_cov_1342.023513_g37154_i1	5.28264	2.48368e-09	WAT1-related protein
	NODE_9250_length_3715_cov_9.213619_g4749_i0	-2.7139	1.85797e-10	Receptor kinase		NODE_118915_length_1138_cov_381.475117_g36465_i1	1.35371	0.00114518	Unknown protein		NODE_60687_length_1818_cov_629.232092_g26820_i0	5.28166	2.75903e-25	Carboxypeptidase
	NODE_160558_length_829_cov_32.115079_g80732_i0	-2.7135	1.81318e-06	Tryptophan aminotransferase-related protein 2		NODE_254426_length_431_cov_198.807263_g164204_i0	1.35249	0.0406437	Chlorophyll a-b binding protein, chloroplastic		NODE_198341_length_620_cov_31955.148080_g111033_i0	5.28098	8.59471e-36	Expansin-B6
	NODE_129511_length_1050_cov_29.925281_g60318_i0	-2.71111	2.1348e-06	Glutaredoxin-C3		NODE_315715_length_325_cov_388.662698_g225342_i0	1.35214	0.0191268	Unknown protein		NODE_118830_length_1139_cov_92.395872_g2282_i13	5.27465	2.05306e-09	Transcription factor
	NODE_394402_length_272_cov_283.608040_g304023_i0	-2.71011	0.000103567	Unknown protein		NODE_43950_length_2132_cov_250.311316_g4505_i7	1.35184	0.00658883	Amine oxidase, putative		NODE_76462_length_1589_cov_926.368734_g6747_i6	5.2708	1.79892e-24	NAC domain-containing protein 21/22
	NODE_7028_length_3998_cov_16.391847_g2750_i1	-2.70968	9.38818e-05	NBS-LRR disease resistance protein homologue		NODE_97033_length_1348_cov_170.464314_g16709_i1	1.35117	0.0289949	Unknown protein		NODE_77197_length_1580_cov_41.931652_g28260_i1	5.27017	1.75189e-10	Ethylene-responsive transcription factor 1A
	NODE_91719_length_1405_cov_205.463964_g10151_i6	-2.70868	0.000405651	COP9 signalosome complex subunit 4, putative, expressed		NODE_126316_length_1076_cov_165.875374_g58445_i0	1.35087	0.0436584	Unknown protein		NODE_135476_length_1004_cov_47.788400_g63947_i0	5.26927	1.5988e-14	Plant/F18B13-26 protein
	NODE_48736_length_2032_cov_38.910158_g13668_i3	-2.70459	8.51577e-07	NSP-interacting kinase-like protein		NODE_46402_length_2077_cov_55.577844_g20798_i0	1.35071	0.0377181	Ferredoxin--nitrite reductase		NODE_199712_length_614_cov_40.894640_g112235_i0	5.26906	4.30277e-09	O-methyltransferase ZRP4
	NODE_85416_length_1478_cov_391.565836_g37629_i0	-2.70284	1.00694e-10	Xyloglucan endotransglucosylase/hydrolase		NODE_183203_length_696_cov_87.388443_g98082_i0	1.35043	0.00686488	cDNA clone:002-134-A11, full insert sequence		NODE_160702_length_828_cov_60.087417_g80833_i0	5.26502	1.31859e-11	Polygalacturonase
	NODE_108499_length_1234_cov_293.930233_g24072_i1	-2.69976	3.52408e-23	Transcription factor protein		NODE_76462_length_1589_cov_926.368734_g6747_i6	1.35	0.00814327	NAC domain-containing protein 21/22		NODE_122089_length_1110_cov_204.617165_g48955_i1	5.26335	1.04035e-11	cDNA clone:006-306-H07, full insert sequence
	NODE_86408_length_1467_cov_12.931851_g38082_i0	-2.6989	1.04157e-05	Wall-associated receptor kinase galacturonan-binding protein		NODE_43776_length_2136_cov_11.631120_g19707_i0	1.34994	0.0429508	Protein IQ-DOMAIN 14		NODE_231778_length_492_cov_2832.954654_g142058_i0	5.26012	2.4336e-09	Alpha-L-arabinofuranosidase 1
	NODE_28866_length_2546_cov_228.646987_g13436_i0	-2.69772	5.84105e-06	WAT1-related protein		NODE_102567_length_1292_cov_19.683347_g45763_i0	1.34964	0.0236334	DPH4-like protein		NODE_148454_length_910_cov_49.324970_g72277_i0	5.25838	2.09391e-13	Unknown protein
	NODE_14379_length_3254_cov_25.312795_g7104_i0	-2.69359	1.12799e-09	Protein SMAX1-LIKE 4		NODE_74434_length_1617_cov_14.001943_g32645_i0	1.34944	0.0322478	Zinc finger protein CONSTANS-LIKE 7		NODE_77756_length_1572_cov_440.650434_g34152_i0	5.25401	2.24591e-16	NAC domain-containing protein 100
	NODE_50215_length_2002_cov_134.478486_g4609_i3	-2.68851	3.81867e-22	Phosphatidylinositol-4-phosphate 5-kinase 2		NODE_100933_length_1308_cov_95.905263_g44910_i0	1.34905	0.0302339	CCR4-NOT transcription complex subunit 7		NODE_154161_length_871_cov_48.196742_g76237_i0	5.25062	1.14522e-08	Polygalacturonase
	NODE_120839_length_1121_cov_48.889313_g55331_i0	-2.68043	7.94078e-14	Unknown protein		NODE_219166_length_535_cov_1059.943723_g130059_i0	1.34903	0.0166435	Pore-forming toxin-like protein Hfr-2		NODE_196842_length_627_cov_4919.563177_g109729_i0	5.24722	2.21926e-16	Alpha-N-arabinofuranosidase A
	NODE_144550_length_937_cov_417.335648_g69705_i0	-2.67676	8.62944e-06	Disease resistance protein RPM1		NODE_116458_length_1160_cov_59.612695_g52953_i0	1.34872	0.00155935	Chalcone--flavonone isomerase		NODE_50_length_10766_cov_171.472552_g33_i0	5.24618	3.89071e-12	Retrotransposon protein, putative, Ty3-gypsy subclass
	NODE_34373_length_2372_cov_494.158765_g12150_i2	-2.67627	0.000114786	Transcription factor bHLH49		NODE_33187_length_2407_cov_382.125107_g15230_i0	1.34871	0.0300514	Xyloglucan endotransglucosylase/hydrolase		NODE_75669_length_1600_cov_517.289456_g7479_i2	5.24411	7.60408e-22	CASP-like protein
	NODE_8903_length_3753_cov_10.550272_g4576_i0	-2.67544	7.40639e-09	Unknown protein		NODE_124649_length_1089_cov_339.416339_g57484_i0	1.34859	0.029679	Ethylene-responsive transcription factor 4		NODE_56974_length_1879_cov_36.681617_g25286_i0	5.24112	1.4122e-11	Heat stress transcription factor B-1
	NODE_70092_length_1677_cov_15.582294_g30838_i0	-2.67539	3.9382e-07	UPF0481 protein		NODE_125328_length_1084_cov_51.000000_g57868_i0	1.34823	0.0182408	Plant/F18B13-26 protein		NODE_67758_length_1710_cov_73.603543_g19187_i1	5.24098	6.37427e-25	Ethylene-responsive transcription factor
	NODE_79591_length_1550_cov_25.860528_g9668_i3	-2.67309	0.000513095	AAA-ATPase		NODE_165739_length_797_cov_200.661602_g84448_i0	1.34725	0.00701281	DUF4228 domain protein		NODE_111382_length_1207_cov_99.606702_g50197_i0	5.23993	6.97326e-12	Ethylene-responsive transcription factor 114
	NODE_15613_length_3167_cov_21.664835_g5399_i1	-2.67046	4.13489e-07	External alternative NAD(P)H-ubiquinone oxidoreductase B1, mitochondrial		NODE_32491_length_2428_cov_112.397028_g13897_i4	1.34703	0.0435914	SKIP interacting protein 34		NODE_119816_length_1130_cov_1700.924314_g54753_i0	5.23976	2.48193e-15	cDNA clone:006-306-H07, full insert sequence
	NODE_124660_length_1089_cov_235.651575_g57489_i0	-2.6697	0.000467696	Chr1:28595202-28595882 REVERSE LENGTH=226		NODE_193181_length_645_cov_327.423077_g6236_i1	1.34562	0.0062285	Unknown protein		NODE_48441_length_2038_cov_20.455471_g21665_i0	5.23673	3.4554e-09	Glycosyltransferase family 92 protein
	NODE_115461_length_1169_cov_68.350365_g52404_i0	-2.6651	0.000465234	Chr1:28595202-28595882 REVERSE LENGTH=226		NODE_52077_length_1966_cov_73.626519_g23220_i0	1.34382	0.00339483	Ankyrin repeat family protein		NODE_115972_length_1164_cov_436.469294_g37282_i1	5.22596	4.84117e-24	Early nodulin 93
	NODE_107384_length_1245_cov_61.656997_g48148_i0	-2.66492	1.97559e-07	PH01B031C15.18 protein		NODE_284400_length_370_cov_302.898990_g194050_i0	1.34285	0.0158212	PLDP1		NODE_73171_length_1634_cov_32.311980_g32116_i0	5.22461	2.93193e-08	UPF0496 protein
	NODE_147410_length_917_cov_188.789100_g5371_i4	-2.66381	0.000762165	Chaperone protein dnaJ-like		NODE_132748_length_1025_cov_230.284664_g62306_i0	1.34282	0.0239791	Ring finger protein 149		NODE_101751_length_1299_cov_1560.503263_g45327_i0	5.22119	1.34278e-08	Wound-induced protease inhibitor
	NODE_45873_length_2089_cov_23.697917_g20578_i0	-2.66349	9.89872e-08	Leucine-rich receptor-like protein kinase family protein		NODE_35709_length_2334_cov_966.315789_g16319_i0	1.34175	0.000143249	WRKY transcription factor		NODE_123147_length_1101_cov_959.780156_g56621_i0	5.21965	5.28942e-24	36.4 kDa proline-rich protein
	NODE_171317_length_763_cov_28.026087_g88648_i0	-2.66157	0.000120159	Unknown protein		NODE_160937_length_826_cov_814.389110_g65602_i2	1.34128	0.00011181	Unknown protein		NODE_23235_length_2761_cov_73.585193_g11062_i0	5.21924	1.11579e-10	Beta-D-xylosidase
	NODE_13972_length_3280_cov_620.809479_g6939_i0	-2.6591	4.0658e-07	L-ascorbate oxidase		NODE_120964_length_1120_cov_91.918816_g13573_i1	1.33936	0.0333098	Blue copper protein		NODE_77196_length_1580_cov_42.635700_g33888_i0	5.21894	8.31008e-13	F-box/LRR-repeat protein
	NODE_82569_length_1512_cov_108.414871_g36313_i0	-2.65766	8.23631e-05	Unknown protein		NODE_135900_length_1001_cov_84.767241_g64205_i0	1.33917	0.00910467	Disease resistance protein RPM1		NODE_83903_length_1496_cov_268.759663_g26855_i2	5.21853	8.16356e-10	Annexin D4
	NODE_26969_length_2612_cov_22.083497_g12646_i0	-2.65678	5.27219e-07	Transcription initiation factor IIB		NODE_72342_length_1645_cov_94.892494_g31758_i0	1.33865	0.0127935	Piezo-type mechanosensitive ion channel component 2		NODE_182923_length_697_cov_1283.360577_g97867_i0	5.2141	9.05653e-19	Carboxypeptidase
	NODE_70255_length_1674_cov_281.744535_g22216_i2	-2.65384	2.13477e-09	Unknown protein		NODE_208365_length_577_cov_80.045635_g120042_i0	1.33792	0.0106825	Unknown protein		NODE_83254_length_1503_cov_11186.367832_g372_i39	5.207	5.58472e-32	Cytosolic endo-beta-N-acetylglucosaminidase
	NODE_142042_length_955_cov_448.263039_g21250_i4	-2.65338	0.000222631	Glucose-6-phosphate/phosphate translocator 2, chloroplastic		NODE_121169_length_1118_cov_280.817225_g55520_i0	1.33749	0.0160486	NAD kinase 2		NODE_112570_length_1196_cov_13.257346_g50853_i0	5.20691	5.63869e-09	RING finger-like
	NODE_65325_length_1746_cov_14.852959_g83_i28	-2.65236	0.000760002	Unknown protein		NODE_169221_length_776_cov_51.486486_g87052_i0	1.33718	0.0063575	Cysteine proteinase inhibitor 12		NODE_48490_length_2037_cov_71.335031_g19518_i1	5.20595	2.33982e-08	Glycosyltransferase
	NODE_140372_length_968_cov_18.395531_g67010_i0	-2.65092	7.65995e-06	Unknown protein		NODE_45453_length_2098_cov_239.684444_g20408_i0	1.33693	0.00249598	Amino acid permease 2		NODE_40567_length_2208_cov_265.731148_g17546_i1	5.20471	3.89847e-08	Beta-amylase
	NODE_27824_length_2582_cov_43.605420_g12987_i0	-2.64774	0.000297969	Transcription factor bHLH36		NODE_114204_length_1181_cov_33.509025_g51729_i0	1.33624	0.0367964	NAC transcription factor 14		NODE_131063_length_1038_cov_57.791710_g61270_i0	5.19955	8.01192e-14	Photosynthetic NDH subunit of lumenal location 3, chloroplastic
	NODE_63269_length_1778_cov_9.689150_g27914_i0	-2.64557	2.12135e-05	Dof zinc finger protein		NODE_61058_length_1813_cov_45.891379_g21007_i1	1.33569	0.0177072	Gamma-glutamyl peptidase 1		NODE_74456_length_1616_cov_967.648088_g27922_i1	5.19432	3.73825e-09	WAT1-related protein
	NODE_24303_length_2717_cov_5.250000_g11494_i0	-2.64551	2.94634e-06	Protein SMAX1-LIKE 3		NODE_153548_length_875_cov_73.817955_g75805_i0	1.33557	0.0461244	Hydrophobic protein LTI6A		NODE_105438_length_1263_cov_707.148739_g47201_i0	5.19375	6.13907e-09	Unknown protein
	NODE_131344_length_1036_cov_57.180685_g6716_i4	-2.64482	0.000662768	Tryptophan synthase alpha chain		NODE_84329_length_1491_cov_208.125529_g13902_i4	1.3348	0.000855688	Regulator of Vps4 activity in the MVB pathway protein		NODE_272850_length_391_cov_19890.487421_g182522_i0	5.19202	4.65643e-22	Cysteine proteinase 1
	NODE_45775_length_2091_cov_201.442517_g13387_i2	-2.64176	1.48859e-08	Protein SHI RELATED SEQUENCE 1		NODE_8405_length_3811_cov_30.156501_g4331_i0	1.33442	0.0456503	Copper transport protein 86		NODE_59366_length_1840_cov_27.105829_g26258_i0	5.19176	1.96312e-09	LOB domain-containing protein 31
	NODE_204481_length_593_cov_199.276923_g116531_i0	-2.64112	2.08116e-14	WRKY transcription factor 32		NODE_169825_length_772_cov_196.028612_g87490_i0	1.33414	0.00930497	Pollen-specific protein SF21		NODE_137942_length_986_cov_19.185104_g65479_i0	5.18992	7.87538e-09	Disease resistance protein RPM1
	NODE_52757_length_1952_cov_1682.700373_g23496_i0	-2.6384	0.000861622	Aquaporin		NODE_45868_length_2089_cov_69.115079_g17047_i1	1.33331	0.00766438	Amino acid permease 3		NODE_32170_length_2438_cov_78.979281_g14800_i0	5.18567	3.28259e-12	Non-specific serine/threonine protein kinase
	NODE_177892_length_725_cov_36.693252_g93787_i0	-2.63792	1.96239e-05	Unknown protein		NODE_104782_length_1270_cov_143.152882_g46875_i0	1.32971	0.0398586	Mitogen-activated protein kinase kinase kinase 2		NODE_45583_length_2095_cov_2091.475272_g20465_i0	5.18327	8.1248e-31	Cysteine proteinase
	NODE_181726_length_704_cov_30.342314_g96886_i0	-2.63617	1.46329e-05	Unknown protein		NODE_35810_length_2332_cov_269.754759_g16365_i0	1.32942	0.0316272	RING-type E3 ubiquitin transferase		NODE_109377_length_1226_cov_17.017346_g49178_i0	5.18212	2.43669e-08	Zinc-finger protein
	NODE_244428_length_456_cov_169.751958_g154353_i0	-2.63557	1.07743e-05	Unknown protein		NODE_86742_length_1462_cov_603.420446_g38237_i0	1.32773	0.00227685	RING finger protein 5		NODE_49949_length_2007_cov_639.945708_g5678_i1	5.18109	8.11696e-28	GDSL esterase/lipase
	NODE_204215_length_594_cov_468.506718_g61733_i1	-2.63476	2.90399e-06	carboxyvinyl-carboxyphosphonate phosphorylmutase, chloroplastic-like		NODE_71462_length_1657_cov_22.141414_g31394_i0	1.32726	0.0411813	Wall-associated kinase 3, putative		NODE_32037_length_2442_cov_939.599409_g3622_i1	5.18085	5.67685e-10	Metacaspase-9
	NODE_66853_length_1723_cov_47.129697_g23275_i2	-2.6345	4.26447e-10	Glutamyl-tRNA(Gln) amidotransferase subunit A 2		NODE_109912_length_1221_cov_45.031359_g49450_i0	1.32713	0.0415158	Fasciclin-like arabinogalactan protein 11		NODE_3250_length_4864_cov_4108.189939_g1823_i0	5.18085	7.45367e-18	Alpha-L-arabinofuranosidase 1
	NODE_81034_length_1532_cov_11.918437_g35615_i0	-2.63273	2.65797e-05	AT-hook motif nuclear-localized protein 1		NODE_119581_length_1132_cov_6232.460812_g27802_i2	1.32691	0.0370011	Dehydrin COR410		NODE_43232_length_2148_cov_9.114217_g19463_i0	5.18055	5.05583e-08	Hexosyltransferase
	NODE_70214_length_1675_cov_16.018727_g30894_i0	-2.63254	2.61255e-06	Leucine-rich repeat (LRR) family protein		NODE_24882_length_2692_cov_11.150821_g11741_i0	1.32646	0.0222726	Serine/threonine-protein kinase		NODE_15098_length_3200_cov_1609.113847_g2746_i2	5.17963	8.71063e-18	Lipase class 3-like
	NODE_182197_length_701_cov_276.601911_g53000_i4	-2.63212	0.000896484	mediator of RNA polymerase II transcription subunit 15 isoform X2		NODE_190702_length_657_cov_1872.518836_g104418_i0	1.32617	0.0404451	Rubber elongation factor family protein		NODE_27494_length_2593_cov_594.393651_g6806_i5	5.17627	1.27653e-20	Carboxypeptidase
	NODE_146993_length_920_cov_95.952774_g42263_i2	-2.63126	5.27454e-09	Auxin efflux carrier component 1a		NODE_120141_length_1127_cov_817.755218_g54944_i0	1.32587	0.0352285	Calcium-binding protein CML38		NODE_51572_length_1976_cov_38.806621_g22991_i0	5.1753	1.11817e-08	Protein ENHANCED DISEASE RESISTANCE 2-like
	NODE_75797_length_1599_cov_7.569463_g33260_i0	-2.62913	3.1825e-05	G2-like transcription factor		NODE_164395_length_805_cov_430.637978_g47983_i1	1.32474	0.0289431	Amaranthin-like lectin		NODE_122617_length_1106_cov_27.131655_g56325_i0	5.17504	3.99562e-08	Unknown protein
	NODE_110326_length_1217_cov_85.333042_g48828_i1	-2.62842	3.29582e-05	Patatin		NODE_96678_length_1352_cov_38.512119_g42828_i0	1.32474	0.0250352	Gibberellin receptor GID1L2		NODE_169853_length_772_cov_70.178827_g87509_i0	5.17461	2.04546e-16	Zinc finger protein 1
	NODE_112845_length_1193_cov_272.569643_g51001_i0	-2.62747	1.98627e-09	Unknown protein		NODE_9851_length_3648_cov_59.114965_g5039_i0	1.3234	0.00139178	LRR receptor-like serine/threonine-protein kinase GSO1		NODE_86702_length_1463_cov_53.902878_g23223_i1	5.16838	1.11664e-09	Serine/threonine-protein kinase 38-like protein
	NODE_35598_length_2338_cov_16.497572_g16266_i0	-2.62172	3.34554e-05	Protein SMAX1-LIKE 3		NODE_125509_length_1082_cov_943.493558_g57985_i0	1.3232	0.0109121	6-phosphogluconate dehydrogenase, decarboxylating 1		NODE_227740_length_505_cov_597.877315_g138169_i0	5.16792	4.34879e-16	Unknown protein
	NODE_26607_length_2625_cov_18.583072_g8709_i1	-2.61901	6.19422e-07	Zinc transporter 4		NODE_62812_length_1784_cov_1030.588545_g27096_i1	1.32261	0.0498435	UPF0664 stress-induced protein C29B12.11c		NODE_150778_length_894_cov_247.427527_g73883_i0	5.16671	1.49933e-23	Unknown protein
	NODE_51810_length_1971_cov_39.774499_g23105_i0	-2.61701	2.44555e-06	Zinc ion binding		NODE_51519_length_1977_cov_32.767332_g22973_i0	1.32207	0.019801	Receptor-like protein kinase FERONIA		NODE_19764_length_2924_cov_1219.581200_g1045_i2	5.16466	2.29472e-38	Alpha-amylase
	NODE_217654_length_541_cov_25.121795_g128642_i0	-2.61668	0.000271082	Unknown protein		NODE_41419_length_2188_cov_913.252009_g3662_i6	1.3216	0.0402763	Mannosyltransferase		NODE_110401_length_1216_cov_188.580052_g1791_i6	5.16017	2.87993e-21	Ribose-5-phosphate isomerase A
	NODE_58601_length_1852_cov_125.532884_g16352_i4	-2.61593	9.13676e-19	Protein LIGHT-DEPENDENT SHORT HYPOCOTYLS 3		NODE_37738_length_2279_cov_91.940617_g8635_i2	1.32123	0.0453043	Phosphosulfolactate synthase-related protein		NODE_62798_length_1785_cov_8.753505_g27728_i0	5.15951	1.33642e-08	UPF0481 protein
	NODE_3769_length_4696_cov_304.103396_g2066_i0	-2.61396	8.69726e-18	Homeobox protein knotted-1-like 6		NODE_177821_length_725_cov_496.685583_g16319_i2	1.31957	0.0128142	WRKY transcription factor 22		NODE_122974_length_1103_cov_21.865049_g56515_i0	5.15151	3.1376e-08	Transposon protein, putative, CACTA, En/Spm sub-class
	NODE_151870_length_887_cov_16.464373_g74654_i0	-2.61301	0.000413473	Unknown protein		NODE_99254_length_1325_cov_494.838658_g44119_i0	1.31872	0.016734	Long cell-linked locus protein, putative, expressed		NODE_5421_length_4275_cov_60.093289_g2913_i0	5.14758	2.46618e-10	GDSL esterase/lipase
	NODE_170941_length_765_cov_280.621387_g73791_i1	-2.60753	3.02192e-07	Receptor protein kinase-like protein		NODE_46849_length_2068_cov_140.963409_g21000_i0	1.3187	0.0446831	Starch synthase, chloroplastic/amyloplastic		NODE_168520_length_780_cov_110.588402_g86525_i0	5.14478	3.79033e-20	Unknown protein
	NODE_27838_length_2581_cov_842.824561_g12995_i0	-2.6064	5.03603e-17	CoA ligase		NODE_52823_length_1951_cov_536.706070_g9342_i2	1.31813	3.75013e-06	DUF1685 family protein		NODE_103559_length_1282_cov_46.370554_g30523_i1	5.14071	1.94999e-07	Peroxidase
	NODE_62400_length_1791_cov_62.335856_g27551_i0	-2.60558	3.12903e-07	Glucan endo-1,3-beta-glucosidase 4		NODE_345792_length_290_cov_5519.552995_g255414_i0	1.3174	0.00388736	Peptidyl-prolyl cis-trans isomerase		NODE_162132_length_819_cov_45.020107_g71769_i1	5.1406	6.54627e-08	Unknown protein
	NODE_58827_length_1849_cov_43.294482_g23275_i1	-2.60417	0.000718217	Glutamyl-tRNA(Gln) amidotransferase subunit A 2		NODE_47250_length_2060_cov_77.648717_g20264_i1	1.31577	0.0117577	Protein DEHYDRATION-INDUCED 19 homolog 3		NODE_63803_length_1769_cov_115.750590_g25642_i1	5.13989	1.89614e-29	Tetratricopeptide repeat (TPR)-like superfamily protein
	NODE_207383_length_581_cov_100.486220_g44033_i1	-2.60318	5.59269e-05	Alcohol dehydrogenase-like 6		NODE_52321_length_1962_cov_53.769190_g23314_i0	1.31543	0.0257117	RING-type E3 ubiquitin transferase		NODE_131995_length_1031_cov_108.626305_g61830_i0	5.13709	1.82552e-15	Protein GLUTAMINE DUMPER 5
	NODE_108547_length_1234_cov_31.700258_g48739_i0	-2.60195	0.000173205	Alpha/beta-Hydrolases superfamily protein		NODE_38254_length_2266_cov_672.692202_g15964_i1	1.313	0.00980925	3'-N-debenzoyl-2'-deoxytaxol N-benzoyltransferase		NODE_123709_length_1097_cov_46.222656_g56925_i0	5.13502	5.48735e-09	Amino acid transporter, putative
	NODE_45136_length_2106_cov_36.309887_g20282_i0	-2.60167	3.16123e-05	Ripening-related protein 3		NODE_51836_length_1970_cov_492.459146_g22651_i1	1.31204	0.0138286	Protein kinase domain containing protein		NODE_17318_length_3057_cov_9985.776475_g2215_i5	5.13385	2.29171e-24	Carboxypeptidase
	NODE_186655_length_678_cov_42.548760_g100989_i0	-2.60136	0.000261076	LYR motif-containing protein 7 isoform 2		NODE_342967_length_293_cov_9702.259091_g252589_i0	1.31123	0.000360826	Peptidyl-prolyl cis-trans isomerase		NODE_95719_length_1362_cov_76.553918_g42385_i0	5.13345	1.20458e-13	Unknown protein
	NODE_122982_length_1103_cov_14.403883_g56521_i0	-2.6008	5.10377e-05	Homeobox-leucine zipper family protein		NODE_149735_length_901_cov_95.365942_g73187_i0	1.31118	0.0306129	Unknown protein		NODE_107427_length_1244_cov_1196.745517_g13878_i1	5.12756	4.90519e-11	DUF679 domain membrane protein 7
	NODE_11837_length_3455_cov_30.155234_g5974_i0	-2.6005	3.39729e-09	Receptor-like protein kinase 2		NODE_99945_length_1318_cov_369.964659_g44457_i0	1.31014	0.040594	CDP-diacylglycerol-glycerol-3-phosphate 3-phosphatidyltransferase		NODE_67026_length_1720_cov_445.233758_g29523_i0	5.12626	5.27115e-18	Glutamate decarboxylase
	NODE_15687_length_3163_cov_58.785113_g7673_i0	-2.60046	1.65158e-07	Kinase family protein		NODE_23619_length_2744_cov_866.809435_g2865_i4	1.30949	0.0288433	Zinc knuckle family protein		NODE_63765_length_1769_cov_11504.574292_g28124_i0	5.12326	3.18408e-40	Unknown protein
	NODE_78418_length_1564_cov_105.483568_g34446_i0	-2.59981	0.000148594	DNA helicase		NODE_254788_length_430_cov_2429.806723_g164560_i0	1.30943	0.000646518	Unknown protein		NODE_45453_length_2098_cov_239.684444_g20408_i0	5.12284	8.3464e-25	Amino acid permease 2
	NODE_2580_length_5169_cov_90.830063_g1449_i0	-2.59918	0.00107386	Calmodulin-binding protein, putative, expressed		NODE_77958_length_1570_cov_52.280561_g29865_i1	1.30879	0.00652887	Myb related transcription factor		NODE_48241_length_2042_cov_17.286948_g21584_i0	5.11763	8.42121e-08	Exocyst complex component 7
	NODE_123184_length_1101_cov_163.187743_g56636_i0	-2.598	6.15152e-13	Unknown protein		NODE_114595_length_1177_cov_333.962862_g21047_i5	1.30746	0.0426622	DDT domain-containing protein DDR4-like		NODE_180655_length_710_cov_40.990581_g95989_i0	5.116	1.95033e-09	Zinc ion binding protein
	NODE_86934_length_1460_cov_407.385725_g10754_i7	-2.59781	0.00108112	Cellulose synthase-like C1-1, glycosyltransferase family 2 protein		NODE_186785_length_677_cov_516.655629_g101112_i0	1.30692	0.00307963	Unknown protein		NODE_111113_length_1209_cov_1349.758803_g32823_i2	5.11407	2.90003e-28	Chr3:995520-997180 FORWARD LENGTH=266
	NODE_39597_length_2232_cov_1441.693840_g738_i7	-2.59779	0.000645431	Glycerophosphodiester phosphodiesterase GDPDL3		NODE_210253_length_569_cov_753.463710_g121780_i0	1.30673	0.0366979	Oxygen-evolving enhancer protein 1, chloroplastic		NODE_55747_length_1899_cov_150.859255_g19183_i1	5.11288	1.03316e-19	Zinc finger family protein
	NODE_49397_length_2019_cov_23.001028_g22073_i0	-2.5971	0.000469189	Protein LHCP TRANSLOCATION DEFECT		NODE_95051_length_1369_cov_75.718364_g39842_i1	1.3051	0.0414417	Plant basic secretory protein (BSP) family protein		NODE_68022_length_1706_cov_196.184323_g26855_i1	5.11169	2.46958e-08	Annexin D4
	NODE_61622_length_1803_cov_210.201156_g27222_i0	-2.5965	4.73151e-05	WAT1-related protein		NODE_107165_length_1247_cov_65.351789_g2712_i1	1.30499	0.027071	Pectinesterase		NODE_164428_length_805_cov_155.200820_g14839_i6	5.11138	1.49855e-08	Reductase 2
	NODE_91506_length_1407_cov_1357.670165_g11927_i3	-2.5948	0.000269883	ATP dependent RNA helicase		NODE_72519_length_1642_cov_720.420013_g31832_i0	1.30377	1.81824e-05	Chr5:2008075-2011058 REVERSE LENGTH=344		NODE_32313_length_2433_cov_129.997034_g14866_i0	5.10604	5.59486e-14	Alcohol dehydrogenase-like 7
	NODE_27207_length_2604_cov_14.504939_g12748_i0	-2.59439	1.0293e-06	Protein SHORT-ROOT 1		NODE_92395_length_1398_cov_46.189434_g40852_i0	1.30356	0.0192931	Unknown protein		NODE_178192_length_723_cov_794.623077_g39196_i4	5.10441	6.31117e-21	Ribonuclease 3
	NODE_46066_length_2084_cov_224.552461_g19103_i4	-2.59355	7.09207e-07	4-hydroxy-3-methylbut-2-enyl diphosphate reductase		NODE_121154_length_1118_cov_422.191388_g49590_i1	1.30244	0.0114208	Hexosyltransferase		NODE_141541_length_959_cov_64.450339_g67742_i0	5.10387	4.32103e-09	Transmembrane protein, putative
	NODE_9528_length_3681_cov_54.676552_g4888_i0	-2.58999	8.97084e-05	Auxin transporter-like protein 3		NODE_132397_length_1028_cov_119.191623_g62080_i0	1.30192	0.00897097	Copper transporter 5.1		NODE_92633_length_1395_cov_184.332829_g36078_i1	5.10156	1.79665e-15	Unknown protein
	NODE_63209_length_1778_cov_718.388856_g27887_i0	-2.58997	8.60192e-08	Homeobox protein knotted-1-like 6		NODE_147445_length_917_cov_40.182464_g71593_i0	1.30068	0.0469455	Unknown protein		NODE_89095_length_1435_cov_104.302496_g37712_i1	5.10146	3.40719e-08	VQ motif-containing protein 4
	NODE_5405_length_4278_cov_53.508918_g1265_i4	-2.5894	1.49578e-05	Disease resistance protein RPM1		NODE_58929_length_1847_cov_272.688275_g4505_i9	1.30062	0.00744319	Amine oxidase, putative		NODE_98468_length_1333_cov_84.282540_g43705_i0	5.10092	1.072e-11	Ethylene-responsive transcription factor 114
	NODE_59858_length_1832_cov_27.612280_g26473_i0	-2.58812	3.27204e-11	Scarecrow-like protein 6		NODE_74061_length_1621_cov_813.982558_g32500_i0	1.30034	0.00777854	DUF3511 domain protein		NODE_157436_length_849_cov_110.346649_g78499_i0	5.09992	3.05566e-09	Unknown protein
	NODE_38630_length_2257_cov_111.670330_g17553_i0	-2.5869	8.0067e-05	Leucine-rich repeat receptor-like protein kinase CORYNE		NODE_386_length_7863_cov_80.758408_g102_i1	1.30021	0.0230098	Unknown protein		NODE_81949_length_1520_cov_19.225985_g36028_i0	5.09741	4.18974e-12	DUF1645 family protein
	NODE_119789_length_1131_cov_15.575614_g54731_i0	-2.58685	1.35728e-06	Auxin transporter-like protein 2		NODE_154596_length_868_cov_96.036478_g63641_i1	1.29964	0.0111828	Ubiquinol oxidase		NODE_197551_length_624_cov_154.415608_g110349_i0	5.09666	5.09554e-16	Unknown protein
	NODE_116027_length_1164_cov_14.019248_g52715_i0	-2.5848	0.000141565	Heavy metal-associated isoprenylated plant protein 26		NODE_5148_length_4338_cov_49.456272_g2435_i1	1.29941	0.00510531	Unknown protein		NODE_102998_length_1287_cov_6327.703460_g45973_i0	5.09306	1.11703e-07	Glutamate decarboxylase
	NODE_151562_length_889_cov_20.636029_g23687_i2	-2.57868	0.000994061	Organic cation/carnitine transporter 4		NODE_140325_length_968_cov_153.956425_g27466_i1	1.29927	0.00279249	ACT domain-containing protein ACR8		NODE_97617_length_1342_cov_149.095351_g43277_i0	5.0911	2.07093e-08	UPF0496 protein 3
	NODE_29347_length_2529_cov_14.711726_g13640_i0	-2.57614	6.11927e-05	Protein SHI RELATED SEQUENCE 1		NODE_142016_length_955_cov_1530.132653_g57465_i1	1.29842	0.0351889	Hydrophobic protein LTI6B		NODE_69865_length_1680_cov_15.446795_g30746_i0	5.09059	3.83586e-08	Retrotransposon protein, putative, unclassified
	NODE_48564_length_2035_cov_671.424567_g21714_i0	-2.57497	8.08045e-08	Anthranilate O-methyltransferase 2		NODE_213417_length_557_cov_227.743802_g124688_i0	1.29829	0.0345121	DCD (Development and Cell Death) domain protein		NODE_75252_length_1606_cov_290.765819_g33012_i0	5.08925	2.58882e-33	Heavy metal-associated domain containing protein, expressed
	NODE_115992_length_1164_cov_155.496792_g52696_i0	-2.57487	1.01214e-05	RING finger protein		NODE_75223_length_1606_cov_6025.293542_g28124_i2	1.29643	0.0223626	Unknown protein		NODE_92292_length_1399_cov_111.811463_g40787_i0	5.08672	3.69775e-10	Cytochrome P450
	NODE_82171_length_1517_cov_88.695983_g9259_i2	-2.57389	3.78451e-06	NAC domain-containing protein 68		NODE_30904_length_2478_cov_722.988773_g7118_i2	1.29567	0.00448953	deoxynucleoside triphosphate triphosphohydrolase SAMHD1 homolog isoform X1		NODE_243175_length_459_cov_658.220207_g153132_i0	5.08551	1.99495e-12	Unknown protein
	NODE_194817_length_637_cov_109.446809_g107953_i0	-2.57177	6.79032e-08	Protein DETOXIFICATION		NODE_48920_length_2028_cov_202.610230_g21859_i0	1.2956	0.00313991	Beta-amylase		NODE_92694_length_1394_cov_816.092354_g41002_i0	5.08487	3.12935e-20	DUF4228 domain protein
	NODE_81280_length_1528_cov_442.869416_g6109_i6	-2.57011	3.49421e-12	Chr1:7115485-7117936 REVERSE LENGTH=564		NODE_110376_length_1216_cov_854.078740_g49692_i0	1.29541	0.0304246	Tetraspanin-8		NODE_29943_length_2510_cov_636.285187_g13878_i0	5.08334	1.96608e-17	DUF679 domain membrane protein 7
	NODE_139276_length_976_cov_76.842746_g66329_i0	-2.56977	4.11862e-07	NAC transcription factor		NODE_252655_length_435_cov_1785.013812_g162449_i0	1.29479	0.000300047	F-box protein SKP2A		NODE_4017_length_4629_cov_107.602722_g2110_i1	5.08139	5.25283e-24	Hydroxycinnamoyl-CoA shikimate/quinate hydroxycinnamoyltransferase 2
	NODE_52390_length_1960_cov_118.559089_g16352_i2	-2.56893	5.22564e-06	Protein LIGHT-DEPENDENT SHORT HYPOCOTYLS 3		NODE_170612_length_767_cov_328.311239_g10427_i2	1.29477	0.0287943	Fringe protein, putative, expressed		NODE_104906_length_1269_cov_19.496656_g46937_i0	5.07837	9.54371e-08	Aspartic proteinase nepenthesin-1
	NODE_48064_length_2045_cov_20.157201_g21510_i0	-2.56543	6.27124e-07	Dof zinc finger protein 1		NODE_15757_length_3157_cov_279.076200_g552_i28	1.29439	0.0107452	Unknown protein		NODE_72188_length_1647_cov_69.422490_g31695_i0	5.07619	2.4996e-21	Transmembrane protein, putative
	NODE_92212_length_1400_cov_71.021854_g12201_i5	-2.56477	0.000464257	Beta-glucosidase 27		NODE_128748_length_1056_cov_132.175992_g59831_i0	1.29353	0.0488228	Nudix hydrolase 17 mitochondrial		NODE_78541_length_1562_cov_25617.629281_g34517_i0	5.07615	4.03401e-23	Unknown protein
	NODE_138157_length_984_cov_224.399561_g65618_i0	-2.56193	0.00126428	Protein-L-isoaspartate O-methyltransferase		NODE_70767_length_1667_cov_127.634881_g31110_i0	1.29262	0.0193179	GDSL esterase/lipase EXL3		NODE_74672_length_1613_cov_12187.737013_g372_i38	5.07578	1.64485e-24	Cytosolic endo-beta-N-acetylglucosaminidase
	NODE_212471_length_561_cov_55.280738_g123807_i0	-2.56089	2.28733e-05	LysM domain-containing GPI-anchored protein 1		NODE_202647_length_601_cov_354.492424_g114858_i0	1.29193	0.0173156	Unknown protein		NODE_107385_length_1245_cov_58.584471_g48149_i0	5.07154	5.90368e-12	Unknown protein
	NODE_96620_length_1352_cov_553.254887_g6926_i7	-2.5594	0.000540467	Transcription factor E2F		NODE_442288_length_257_cov_749.151515_g351909_i0	1.29182	0.00174061	Unknown protein		NODE_91501_length_1407_cov_16050.860570_g22268_i1	5.0688	1.0707e-39	Cysteine proteinase 1
	NODE_250264_length_441_cov_91.932065_g160078_i0	-2.55654	4.5516e-05	Unknown protein		NODE_88122_length_1446_cov_156.898762_g38881_i0	1.29138	0.000720235	AT-hook motif nuclear-localized protein		NODE_205447_length_589_cov_131.143411_g117405_i0	5.06707	4.5035e-08	Unknown protein
	NODE_142020_length_955_cov_1324.039683_g31896_i3	-2.5561	0.000624607	Vacuolar protein sorting 26		NODE_82647_length_1511_cov_240.994437_g32417_i2	1.29035	0.00284	Transcription factor bHLH96		NODE_164634_length_804_cov_47.201094_g83632_i0	5.06598	2.82517e-08	Unknown protein
	NODE_20400_length_2891_cov_284.116395_g6068_i3	-2.55574	1.25051e-07	Gibberellin receptor GID1A		NODE_159556_length_835_cov_1623.250656_g80011_i0	1.28989	0.0114673	Aldehyde dehydrogenase		NODE_107339_length_1245_cov_357.969283_g43601_i5	5.06541	8.21962e-08	Chlorophyll a-b binding protein, chloroplastic
	NODE_106224_length_1256_cov_257.478445_g47575_i0	-2.55439	4.26928e-11	Unknown protein		NODE_435714_length_259_cov_7081.779570_g345335_i0	1.28941	0.00564539	Unknown protein		NODE_113917_length_1183_cov_466.493694_g51580_i0	5.06209	5.81489e-08	Chlorophyll a-b binding protein 2, chloroplastic
	NODE_110011_length_1220_cov_85.976460_g49500_i0	-2.55286	3.74135e-07	Patatin		NODE_39697_length_2230_cov_19.078350_g17982_i0	1.28932	0.0128154	Phosphate transporter protein		NODE_639_length_7043_cov_207.725968_g71_i1	5.05511	4.07501e-23	Mitochondrial outer membrane protein porin 2
	NODE_79569_length_1550_cov_106.631686_g17865_i2	-2.55151	0.000877178	Serine/threonine-protein kinase Nek6		NODE_262602_length_412_cov_398.356932_g172316_i0	1.28572	0.0179882	UDP-galactose transporter 1		NODE_16255_length_3124_cov_1135.502786_g7932_i0	5.05459	1.39796e-07	Alkaline alpha-galactosidase seed imbibition protein
	NODE_73248_length_1633_cov_12.997436_g32078_i1	-2.55104	0.000400061	Chr2:18280809-18282591 FORWARD LENGTH=415		NODE_86455_length_1466_cov_200.759512_g38102_i0	1.28484	0.0409612	DUF4228 domain protein		NODE_242770_length_460_cov_8050.245478_g152736_i0	5.05363	4.42515e-21	Chr5:3347511-3348657 FORWARD LENGTH=246
	NODE_249370_length_443_cov_352.556757_g159191_i0	-2.55064	6.01715e-08	Erythronate-4-phosphate dehydrogenase family protein		NODE_76280_length_1592_cov_64.843976_g33482_i0	1.28373	0.0215565	CONSTANS-like protein CO8		NODE_112699_length_1194_cov_1127.027654_g11766_i2	5.05124	1.34046e-09	Aldehyde dehydrogenase
	NODE_36813_length_2303_cov_10.219283_g16792_i0	-2.54843	0.000128323	Omega-hydroxypalmitate O-feruloyl transferase		NODE_42911_length_2155_cov_214.331412_g95_i7	1.28285	0.0482638	Phosphoglycerate mutase-like protein 4		NODE_91132_length_1411_cov_2517.993274_g40247_i0	5.05076	9.44381e-54	DUF538 domain-containing protein
	NODE_19301_length_2950_cov_98.503650_g7606_i1	-2.54795	2.41535e-05	Glucomannan 4-beta-mannosyltransferase 1		NODE_142057_length_955_cov_272.602041_g68057_i0	1.28267	0.000454072	Si606063b10		NODE_96130_length_1357_cov_304.239097_g33012_i1	5.0484	3.71579e-26	Heavy metal transport/detoxification superfamily protein
	NODE_138721_length_980_cov_78.414553_g56998_i1	-2.54633	0.000429647	Spermidine export MdtI		NODE_110940_length_1211_cov_180.550088_g9837_i18	1.28265	0.000623312	Chloride channel protein		NODE_221414_length_527_cov_78.052863_g132162_i0	5.04659	5.76679e-09	UDP-glucuronic acid decarboxylase 2
	NODE_85193_length_1481_cov_108.992188_g33631_i2	-2.54598	9.18527e-05	Cellulose synthase-like C1-1, glycosyltransferase family 2 protein		NODE_52846_length_1951_cov_96.128328_g23533_i0	1.28209	0.0114208	(P)ppGpp synthetase I (GTP pyrophosphokinase), SpoT/RelA		NODE_155968_length_859_cov_34.049618_g77469_i0	5.04647	1.11335e-07	Zinc finger protein, putative
	NODE_46509_length_2075_cov_9.943057_g20837_i0	-2.54443	0.00026496	Unknown protein		NODE_165769_length_797_cov_73.694751_g84466_i0	1.28136	0.0398586	Unknown protein		NODE_24511_length_2707_cov_39.552012_g11577_i0	5.04408	4.73492e-22	Interactor of constitutive active ROPs 1
	NODE_62145_length_1795_cov_123.469222_g20790_i1	-2.54345	3.58906e-05	DNA polymerase delta subunit 2		NODE_99781_length_1320_cov_53.838813_g44375_i0	1.28077	0.0433687	Transcription factor TGA2		NODE_48391_length_2039_cov_16.663276_g21641_i0	5.04386	8.33246e-14	Glycosyltransferase
	NODE_99065_length_1327_cov_427.418660_g43600_i1	-2.54329	0.000422183	Pescadillo homolog		NODE_30767_length_2483_cov_78.707469_g14208_i0	1.27974	0.0175605	Chr1:5278481-5279056 REVERSE LENGTH=108		NODE_112157_length_1199_cov_1843.071936_g37986_i1	5.04046	1.76606e-23	Caleosin
	NODE_160676_length_828_cov_150.646358_g80819_i0	-2.54317	0.00141114	Purple acid phosphatase		NODE_162054_length_819_cov_1849.475871_g81799_i0	1.27882	0.00190422	Protein EARLY RESPONSIVE TO DEHYDRATION 15		NODE_130134_length_1045_cov_66.874486_g60700_i0	5.03338	2.96008e-09	Unknown protein
	NODE_25991_length_2648_cov_144.620583_g11243_i2	-2.54256	0.000433436	Protein LONGIFOLIA 1		NODE_71458_length_1657_cov_25.845328_g31391_i0	1.27828	0.0171211	Aspartic proteinase nepenthesin-1		NODE_12393_length_3407_cov_228.686863_g322_i8	5.03267	6.51796e-27	NBS-LRR-like resistance protein
	NODE_143252_length_947_cov_24.868421_g68839_i0	-2.53794	4.05512e-05	Unknown protein		NODE_53406_length_1940_cov_315.599893_g3889_i2	1.27762	0.00451536	Tubulin alpha-2 chain		NODE_75398_length_1604_cov_191.203135_g13902_i2	5.0318	1.53466e-10	IST1-like protein
	NODE_20794_length_2873_cov_42.036071_g10005_i0	-2.53784	0.000158631	1-deoxy-D-xylulose-5-phosphate synthase		NODE_198146_length_621_cov_1329.978102_g110864_i0	1.27756	0.0293997	Unknown protein		NODE_70767_length_1667_cov_127.634881_g31110_i0	5.03033	9.50031e-16	GDSL esterase/lipase EXL3
	NODE_97761_length_1340_cov_878.441989_g29430_i2	-2.53776	0.00144195	Ribonucleoside-diphosphate reductase small chain		NODE_55484_length_1904_cov_27.371382_g18442_i1	1.27738	0.0299404	Wall-associated receptor kinase 2		NODE_68837_length_1694_cov_8982.063541_g28124_i1	5.02976	8.64566e-37	Unknown protein
	NODE_46857_length_2068_cov_49.322807_g21006_i0	-2.53729	8.8513e-05	Transcription factor TGAL3		NODE_115625_length_1167_cov_2409.558501_g52496_i0	1.27531	0.00208074	Unknown protein		NODE_70944_length_1664_cov_405.886235_g2913_i9	5.02853	4.5785e-30	GDSL esterase/lipase
	NODE_209555_length_572_cov_251.470942_g27400_i2	-2.53361	3.291e-05	Peroxidase		NODE_310954_length_331_cov_475.798450_g220583_i0	1.27435	0.0228875	Unknown protein		NODE_101947_length_1298_cov_9.967347_g45428_i0	5.02772	3.8602e-08	Acyl-CoA--sterol O-acyltransferase 1
	NODE_220573_length_530_cov_145.175055_g112214_i1	-2.53286	5.82365e-08	Heavy metal-associated domain containing protein		NODE_211097_length_566_cov_127.494929_g122560_i0	1.27435	0.0453043	NAC domain-containing protein 100		NODE_133186_length_1022_cov_36.135933_g54607_i1	5.02645	6.88502e-08	Peroxidase
	NODE_25428_length_2670_cov_6.736619_g11979_i0	-2.52819	4.90855e-05	Ferric reduction oxidase 7 chloroplastic		NODE_109994_length_1220_cov_203.298169_g49494_i0	1.27381	0.0173018	Ethylene-responsive transcription factor 2		NODE_59378_length_1839_cov_8340.417327_g6524_i5	5.02567	3.61569e-12	Expansin-B3
	NODE_53855_length_1932_cov_322.941366_g23968_i0	-2.52799	0.000258539	aspartic proteinase nepenthesin-2-like		NODE_86561_length_1465_cov_27.987787_g38147_i0	1.27338	0.0163861	Growth-regulating factor 2		NODE_136341_length_998_cov_47.411892_g64459_i0	5.02235	1.53479e-11	Auxin-induced protein 6B
	NODE_77561_length_1575_cov_112.297603_g11428_i3	-2.5279	0.00154738	Chloroplast sensor kinase, chloroplastic		NODE_119072_length_1137_cov_58.747180_g54343_i0	1.27332	0.00331104	Ubiquitin-like protein 5		NODE_174208_length_746_cov_128.066865_g90884_i0	5.02159	7.11032e-14	Unknown protein
	NODE_111725_length_1204_cov_31.712644_g50392_i0	-2.52527	6.14444e-07	Wound induced protein		NODE_91965_length_1402_cov_281.491347_g244_i18	1.27227	0.0277778	TBC1 domain family member 5-A-like protein		NODE_38028_length_2272_cov_59.842656_g15857_i1	5.02124	3.76812e-19	Glucan endo-1,3-beta-glucosidase 14
	NODE_45516_length_2097_cov_56.259387_g17132_i1	-2.52442	1.36369e-23	AT-hook motif nuclear localized protein 1		NODE_130739_length_1040_cov_1391.366081_g14694_i3	1.27184	0.0109121	Glycine-rich protein		NODE_161328_length_824_cov_41.404794_g81281_i0	5.01822	7.36677e-10	Unknown protein
	NODE_148609_length_909_cov_16.291866_g72388_i0	-2.52412	0.000475766	Glutaredoxin-C3		NODE_245110_length_454_cov_2650.692913_g155019_i0	1.27161	0.00863144	Ethylene-responsive transcription factor 1		NODE_197274_length_625_cov_66365.242754_g110118_i0	5.01594	7.44295e-08	Cortical cell-delineating protein
	NODE_167832_length_784_cov_570.087201_g86018_i0	-2.52262	0.000795331	Unknown protein		NODE_20976_length_2865_cov_42.313754_g10070_i0	1.27127	2.22479e-06	Protein ESKIMO 1		NODE_194613_length_638_cov_118.214159_g94948_i1	5.01582	1.67802e-17	Unknown protein
	NODE_166592_length_792_cov_113.454798_g5428_i4	-2.52211	7.79654e-13	Rab9 effector protein with kelch motifs		NODE_203318_length_598_cov_439.601905_g115478_i0	1.27082	0.0495481	Unknown protein		NODE_37187_length_2293_cov_90.509910_g3792_i5	5.01554	8.97094e-08	Structure-specific endonuclease subunit slx1
	NODE_88159_length_1446_cov_7.525856_g38900_i0	-2.52068	0.000275039	Carboxymethylenebutenolidase-like protein		NODE_129123_length_1053_cov_36.336735_g60065_i0	1.27078	0.0428869	Unknown protein		NODE_1778_length_5624_cov_58.354531_g368_i1	5.01544	3.42131e-26	NBS-LRR-like resistance protein
	NODE_116904_length_1156_cov_95.164358_g51488_i1	-2.51881	1.68434e-08	Cyclin-D4-2		NODE_27503_length_2593_cov_151.894444_g10762_i2	1.26991	0.00310725	Peptidase M28 family protein		NODE_169204_length_776_cov_98.934566_g87039_i0	5.0148	5.06219e-10	RING finger protein 165
	NODE_114580_length_1177_cov_753.572464_g51927_i0	-2.51844	2.73788e-09	Glucan endo-1,3-beta-glucosidase 3, putative, expressed		NODE_178949_length_719_cov_613.094427_g94633_i0	1.2693	0.0241305	RING-type E3 ubiquitin transferase		NODE_85588_length_1476_cov_518.408411_g37705_i0	5.01091	1.38723e-07	Germin-like protein 1-4
	NODE_156559_length_855_cov_76.505115_g68730_i1	-2.51832	6.9794e-06	VAN3-binding protein		NODE_207320_length_581_cov_11103.320866_g68311_i1	1.26921	0.000700389	Stress responsive A/B barrel domain family protein		NODE_52084_length_1966_cov_38.134179_g23223_i0	5.00918	4.13653e-08	Serine/threonine-protein kinase 38-like protein
	NODE_65714_length_1739_cov_1257.555222_g28961_i0	-2.5178	1.66949e-27	3'-N-debenzoyl-2'-deoxytaxol N-benzoyltransferase		NODE_162577_length_816_cov_306.353970_g60610_i1	1.2691	0.000220789	Protein IQ-DOMAIN 1		NODE_65578_length_1741_cov_522.179856_g23352_i1	5.00714	7.63653e-11	Protochlorophyllide reductase A
	NODE_156097_length_858_cov_57.057325_g77556_i0	-2.51743	0.000819614	Unknown protein		NODE_168028_length_783_cov_107.891549_g86164_i0	1.26764	0.0447679	Chaperone protein dnaJ 20 chloroplastic		NODE_89515_length_1430_cov_65.148858_g30772_i1	5.00427	1.98393e-08	RING-H2 finger protein ATL3
	NODE_8968_length_3746_cov_88.212905_g4609_i0	-2.5173	9.08273e-11	Phosphatidylinositol 4-phosphate 5-kinase 2		NODE_194353_length_639_cov_1352.236749_g107551_i0	1.26736	0.000646411	BAG family molecular chaperone regulator 4		NODE_95787_length_1361_cov_245.171584_g20825_i1	5.00263	1.00253e-18	LOB domain protein 18
	NODE_74472_length_1616_cov_310.598833_g32663_i0	-2.51706	0.00163185	Unknown protein		NODE_112555_length_1196_cov_45.054319_g50843_i0	1.2661	0.0152425	Chaperone protein dnaJ 11 chloroplastic		NODE_82647_length_1511_cov_240.994437_g32417_i2	4.99791	2.58903e-14	Transcription factor bHLH96
	NODE_194826_length_637_cov_69.189716_g107960_i0	-2.51629	1.04168e-08	DUF1635 family protein		NODE_16281_length_3123_cov_127.913770_g5969_i2	1.2661	0.0287429	Transcription factor TFIIIB component B		NODE_57917_length_1863_cov_1722.047486_g25685_i0	4.99341	3.26435e-28	Gamma-glutamyltranspeptidase 1
	NODE_96064_length_1358_cov_82.020233_g42542_i0	-2.51528	0.000139491	Polypyrimidine tract-binding-like protein, putative		NODE_53113_length_1946_cov_85.034704_g23659_i0	1.26585	0.0254974	BAG family molecular chaperone regulator 2-like		NODE_221693_length_526_cov_155.514349_g132426_i0	4.99194	1.13849e-07	Unknown protein
	NODE_227447_length_506_cov_299.561201_g137883_i0	-2.51401	0.000800271	Unknown protein		NODE_54611_length_1919_cov_61.641928_g1737_i5	1.26541	5.72685e-05	Unknown protein		NODE_155046_length_865_cov_65.994949_g76841_i0	4.99162	1.88445e-07	Unknown protein
	NODE_158166_length_844_cov_1381.901427_g3584_i18	-2.51214	0.000867368	Dolichyl-diphosphooligosaccharide--protein glycosyltransferase subunit STT3B		NODE_107799_length_1241_cov_98.329623_g46647_i1	1.26422	0.0371418	Unknown protein		NODE_158700_length_841_cov_54.946615_g79401_i0	4.98871	1.01518e-08	Transmembrane protein, putative
	NODE_15768_length_3156_cov_457.091469_g7710_i0	-2.51085	4.47975e-05	L-Ala-D/L-amino acid epimerase		NODE_37052_length_2297_cov_22.245504_g16890_i0	1.26382	0.0142076	Protein NUCLEAR FUSION DEFECTIVE 4		NODE_146184_length_925_cov_1268.492958_g33_i6	4.98726	7.25984e-15	Unknown protein
	NODE_66597_length_1727_cov_60.896614_g29334_i0	-2.51037	9.42262e-06	Alcohol dehydrogenase, putative		NODE_151984_length_886_cov_117.517835_g74734_i0	1.26373	0.0215519	Unknown protein		NODE_99446_length_1323_cov_1450.019200_g20643_i3	4.98615	2.31778e-27	Chr5:18681533-18682459 FORWARD LENGTH=248
	NODE_77882_length_1571_cov_10.563418_g23253_i1	-2.51009	0.000337117	GDSL esterase/lipase		NODE_27077_length_2608_cov_112.029586_g10427_i1	1.26248	0.0405132	Fringe-related protein		NODE_21920_length_2821_cov_224.312227_g10487_i0	4.98547	8.81929e-29	Receptor-like protein kinase 5
	NODE_104188_length_1276_cov_196.921031_g46584_i0	-2.50931	0.000416391	Ethylene-responsive transcription factor ERF034		NODE_42049_length_2174_cov_133.708710_g7704_i6	1.2608	0.026853	transcription activator GLK1-like		NODE_99796_length_1320_cov_25.756215_g44383_i0	4.98544	5.45432e-08	cDNA clone:006-306-H07, full insert sequence
	NODE_198411_length_620_cov_58.230347_g111085_i0	-2.50753	0.00116246	EF hand family protein		NODE_161595_length_822_cov_1670.109479_g50638_i1	1.26044	0.0145959	Cysteine proteinase inhibitor		NODE_113651_length_1186_cov_38.805031_g51437_i0	4.9841	1.642e-11	Chitinase 1, putative, expressed
	NODE_76751_length_1586_cov_144.391276_g33713_i0	-2.5048	2.87023e-05	Expansin-A7		NODE_121868_length_1112_cov_126.051011_g3826_i18	1.25839	0.0129995	Unknown protein		NODE_142016_length_955_cov_1530.132653_g57465_i1	4.98315	4.59476e-19	Hydrophobic protein LTI6B
	NODE_173914_length_748_cov_16.004444_g90659_i0	-2.5029	0.000249753	Dof zinc finger protein 7		NODE_95440_length_1365_cov_97.860681_g1853_i4	1.25782	0.0159502	Ras-related protein rab-11.1		NODE_44443_length_2121_cov_20.530273_g20001_i0	4.98145	1.03403e-09	Dihydroflavonol-4-reductase
	NODE_30340_length_2497_cov_118.194307_g14036_i0	-2.5026	0.00175386	CoA ligase		NODE_32179_length_2438_cov_12.001691_g14806_i0	1.25668	0.0447968	Glucan endo-1,3-beta-glucosidase 6		NODE_128714_length_1056_cov_508.297050_g59817_i0	4.97722	1.53534e-10	Temperature-induced lipocalin
	NODE_101127_length_1306_cov_120.794809_g16060_i2	-2.50241	0.000470833	Protein TIFY 10a		NODE_274983_length_387_cov_12871.283439_g184648_i0	1.25548	0.000625799	Xyloglucan endotransglucosylase/hydrolase		NODE_147450_length_917_cov_34.239336_g71597_i0	4.97712	7.69241e-12	Chaperone protein dnaJ 20, chloroplastic
	NODE_17613_length_3039_cov_476.610249_g8576_i0	-2.50228	3.05767e-06	Hydroxyproline-rich glycoprotein family protein		NODE_174737_length_743_cov_101.580597_g91310_i0	1.25535	0.0313204	ACT domain-containing protein ACR8		NODE_182005_length_702_cov_3025.950715_g97127_i0	4.97395	1.32829e-16	Cytosolic endo-beta-N-acetylglucosaminidase
	NODE_6090_length_4153_cov_180.877206_g3237_i0	-2.50059	0.0017714	Phytochrome A		NODE_124235_length_1093_cov_40.221569_g57234_i0	1.25527	0.0399677	BAG family molecular chaperone regulator 2		NODE_125382_length_1083_cov_838.268317_g57906_i0	4.97251	2.51425e-10	Unknown protein
	NODE_39373_length_2238_cov_564.741339_g9965_i3	-2.49784	2.27821e-07	Potassium channel family protein		NODE_100344_length_1314_cov_131.566479_g21724_i1	1.25426	0.0408076	Chr5:14651091-14652147 FORWARD LENGTH=170		NODE_9962_length_3637_cov_34.802189_g5097_i0	4.97162	1.39622e-13	Phospholipase D
	NODE_43933_length_2132_cov_762.141331_g15865_i1	-2.49774	2.40743e-06	Carboxyvinyl-carboxyphosphonate phosphorylmutase, putative, expressed		NODE_308576_length_334_cov_543.375479_g218206_i0	1.25403	0.00778737	Unknown protein		NODE_422580_length_263_cov_776.531579_g332201_i0	4.97026	2.28775e-10	cDNA clone:002-134-A11, full insert sequence
	NODE_51936_length_1969_cov_33.647679_g23158_i0	-2.49728	1.76948e-11	Cytochrome P450 93G2		NODE_70944_length_1664_cov_405.886235_g2913_i9	1.25257	0.00309952	GDSL esterase/lipase		NODE_107901_length_1240_cov_99.103685_g48416_i0	4.96874	1.52733e-07	Carboxypeptidase
	NODE_13462_length_3320_cov_68.427472_g6716_i0	-2.49416	1.89423e-05	Tryptophan synthase alpha chain		NODE_60352_length_1823_cov_1242.597714_g26669_i0	1.25253	0.00040921	Stem-specific protein TSJT1		NODE_254462_length_431_cov_78.980447_g164238_i0	4.96647	1.29972e-07	Serrate RNA effector molecule
	NODE_38994_length_2248_cov_9.113103_g17708_i0	-2.4938	0.000212133	IRK-interacting protein		NODE_193954_length_641_cov_639.396127_g107206_i0	1.25146	0.034337	Unknown protein		NODE_38032_length_2272_cov_24.822647_g17294_i0	4.96456	3.55953e-10	Chr1:10208425-10210488 FORWARD LENGTH=495
	NODE_6045_length_4159_cov_33.832844_g1458_i2	-2.49163	9.75871e-11	Retrovirus-related Pol polyprotein from transposon TNT 1-94		NODE_75549_length_1602_cov_65.255723_g33146_i0	1.25083	0.0202472	Ethylene-responsive transcription factor		NODE_101926_length_1298_cov_36.648163_g41779_i1	4.95946	2.35718e-12	Disease resistance protein RPS2
	NODE_101239_length_1305_cov_55.711851_g45072_i0	-2.4914	1.36435e-09	Chr5:26887883-26888512 REVERSE LENGTH=176		NODE_122394_length_1107_cov_2966.389749_g37057_i1	1.25067	0.000660647	Divalent ion symporter		NODE_17733_length_3033_cov_7271.669257_g1823_i2	4.95502	5.58933e-21	Alpha-N-arabinofuranosidase A
	NODE_11037_length_3526_cov_57.854040_g5599_i0	-2.49129	0.000284067	DUF1635 family protein		NODE_47295_length_2059_cov_191.284491_g17488_i3	1.25001	0.00766702	BAG family molecular chaperone regulator 3		NODE_34380_length_2372_cov_215.562418_g7728_i1	4.95146	2.99869e-14	Leucine-rich repeat extensin-like protein 3
	NODE_266368_length_404_cov_111.425982_g176063_i0	-2.49129	0.000246658	Zinc ion binding		NODE_285589_length_368_cov_545.864407_g195237_i0	1.24995	0.0453043	23.6 kDa heat shock protein, mitochondrial		NODE_112754_length_1194_cov_79.741302_g50953_i0	4.94817	3.33473e-30	Unknown protein
	NODE_83946_length_1496_cov_35.940970_g11832_i1	-2.48931	0.000826638	AP2-like ethylene-responsive transcription factor ANT		NODE_51418_length_1978_cov_2893.682940_g22934_i0	1.24993	0.0312419	Xyloglucan endotransglucosylase/hydrolase		NODE_48747_length_2031_cov_1543.096016_g21782_i0	4.94613	6.71836e-07	GDSL esterase/lipase
	NODE_77322_length_1578_cov_129.888372_g29918_i1	-2.48819	8.91203e-09	Acyl-[acyl-carrier-protein] desaturase		NODE_92633_length_1395_cov_184.332829_g36078_i1	1.24979	0.027898	Unknown protein		NODE_149247_length_904_cov_19187.959085_g72847_i0	4.94426	1.18026e-19	Cysteine proteinase 1
	NODE_47525_length_2055_cov_51.397578_g14974_i2	-2.48804	0.000115829	F-box/LRR-repeat protein 17		NODE_164780_length_803_cov_198.075342_g83744_i0	1.24925	0.0469455	Unknown protein		NODE_131982_length_1031_cov_193.141962_g57072_i1	4.94367	2.09753e-09	Unknown protein
	NODE_43821_length_2135_cov_11.491271_g19726_i0	-2.48748	2.03289e-06	Homeobox protein ATH1		NODE_212920_length_559_cov_302.450617_g124226_i0	1.24669	0.025996	BZIP transcription factor 60		NODE_87205_length_1457_cov_10.359827_g38433_i0	4.94222	9.25881e-08	Unknown protein
	NODE_3257_length_4862_cov_47.121946_g223_i2	-2.48517	0.00125224	Transposon Ty3-I Gag-Pol polyprotein		NODE_207342_length_581_cov_664.787402_g119121_i0	1.24648	0.0416809	Heat stress transcription factor A-2d		NODE_47926_length_2047_cov_91.723404_g21461_i0	4.9386	2.46015e-07	Calmodulin-binding protein-like
	NODE_8873_length_3755_cov_722.652363_g2080_i2	-2.48493	1.01937e-10	Tetraspanin-7		NODE_23381_length_2754_cov_374.321522_g11124_i0	1.24582	0.000753641	Unknown protein		NODE_19222_length_2954_cov_54.003818_g8428_i1	4.93447	7.73681e-23	Oxidative stress 3, putative isoform 2
	NODE_64314_length_1761_cov_18.726896_g28337_i0	-2.48402	4.35231e-06	Unknown protein		NODE_100454_length_1312_cov_6943.773204_g44703_i0	1.2458	0.000605488	Peptidyl-prolyl cis-trans isomerase		NODE_16355_length_3119_cov_26.073539_g7983_i0	4.92628	8.06052e-11	Serine/threonine protein kinase, putative
	NODE_110449_length_1216_cov_13.440070_g49725_i0	-2.48265	0.00052164	Transcription factor bHLH35		NODE_34494_length_2369_cov_213.175087_g1941_i2	1.24481	0.00169777	Protein ESKIMO 1		NODE_71870_length_1651_cov_648.346641_g7832_i2	4.92511	1.77351e-45	Protein ESKIMO 1
	NODE_96057_length_1358_cov_103.179767_g9111_i3	-2.48206	0.000471096	IQ-domain 25		NODE_221951_length_525_cov_639.320796_g132676_i0	1.24442	0.00201128	DCD (Development and Cell Death) domain protein		NODE_138842_length_979_cov_185.731788_g66060_i0	4.92428	1.61224e-20	Carotenoid cleavage dioxygenase
	NODE_73645_length_1627_cov_809.841699_g4759_i6	-2.48104	0.000343834	Kinesin-like protein		NODE_14840_length_3218_cov_472.050874_g5054_i1	1.24436	0.00151336	Wall-associated receptor kinase 1		NODE_185_length_8815_cov_46.298559_g93_i2	4.92366	1.26186e-08	Unknown protein
	NODE_99788_length_1320_cov_33.657578_g44379_i0	-2.48096	2.79291e-06	Protein NRT1/ PTR FAMILY 4.4		NODE_84061_length_1494_cov_1688.646728_g33977_i2	1.24416	0.0376608	Fasciclin-like arabinogalactan protein 6		NODE_11252_length_3509_cov_87.811991_g5692_i0	4.92018	3.60516e-19	Disease resistance protein RPS2
	NODE_7520_length_3933_cov_44.136269_g3925_i0	-2.4806	3.97615e-08	Myb transcription factor		NODE_9154_length_3723_cov_183.217808_g3954_i1	1.24384	0.030393	S-type anion channel SLAH3		NODE_108360_length_1235_cov_5823.680723_g41371_i1	4.92009	2.50268e-46	Unknown protein
	NODE_206148_length_586_cov_305.621832_g87860_i1	-2.47878	1.65808e-07	Mitogen-activated protein kinase kinase 10-2		NODE_156179_length_857_cov_2630.669643_g20465_i6	1.24324	0.0275884	Xylem cysteine proteinase 1		NODE_17309_length_3058_cov_212.502513_g307_i3	4.91471	4.62302e-09	2,3-bisphosphoglycerate-independent phosphoglycerate mutase
	NODE_75141_length_1608_cov_4.826710_g32961_i0	-2.47734	0.000529659	Sec1/munc18-like (SM) proteins superfamily		NODE_48077_length_2044_cov_1581.738204_g21519_i0	1.24285	0.000617415	Protein EARLY RESPONSIVE TO DEHYDRATION 15		NODE_214730_length_552_cov_99.167015_g125897_i0	4.91457	1.65897e-08	PH01B001G05.13 protein
	NODE_146377_length_924_cov_552.923619_g70890_i0	-2.47452	1.02674e-09	Peroxidase		NODE_93549_length_1385_cov_102.223323_g41394_i0	1.24269	0.00346745	F-box domain containing protein		NODE_47488_length_2055_cov_1375.013623_g5787_i3	4.91434	6.78126e-09	Unknown protein
	NODE_124235_length_1093_cov_40.221569_g57234_i0	-2.4744	2.21095e-12	BAG family molecular chaperone regulator 2		NODE_205680_length_588_cov_173.743689_g117619_i0	1.24262	0.0281957	MYB transcription factor		NODE_69611_length_1683_cov_2617.415528_g30642_i0	4.91388	4.89378e-18	F-box protein
	NODE_214743_length_552_cov_59.225470_g125909_i0	-2.47424	9.96036e-05	Unknown protein		NODE_4538_length_4489_cov_48.379076_g2470_i0	1.24257	0.0300031	Non-specific phospholipase C4		NODE_271287_length_394_cov_377.657321_g180963_i0	4.91295	8.73073e-08	Unknown protein
	NODE_68436_length_1700_cov_147.282729_g7659_i3	-2.47345	0.000123077	Tubulin gamma-1 chain		NODE_158473_length_842_cov_3112.810143_g25382_i4	1.24168	0.000272072	ATP binding protein		NODE_139285_length_976_cov_65.193798_g66335_i0	4.91257	1.34273e-11	1,3-beta-glucan synthase component bgs4
	NODE_70700_length_1668_cov_90.818182_g31008_i1	-2.47222	4.9292e-09	GDSL esterase/lipase		NODE_90740_length_1415_cov_3244.029061_g40075_i0	1.24116	5.3474e-05	calcium-binding protein PBP1		NODE_114017_length_1182_cov_647.221821_g10398_i7	4.90848	1.33197e-29	Ribonuclease 3
	NODE_46134_length_2083_cov_39.652736_g20678_i0	-2.47165	0.000464237	Protein FAF-like chloroplastic		NODE_75827_length_1598_cov_281.592131_g33271_i0	1.23955	0.0287429	Chr4:15663036-15664859 REVERSE LENGTH=365		NODE_56625_length_1884_cov_956.202650_g10398_i2	4.90814	1.84988e-15	Ribonuclease 3
	NODE_37877_length_2275_cov_1438.498638_g17228_i0	-2.4706	1.19447e-12	Xyloglucan endotransglucosylase/hydrolase		NODE_93495_length_1385_cov_6880.953506_g41371_i0	1.23919	1.86483e-05	Unknown protein		NODE_44244_length_2125_cov_281.807505_g19918_i0	4.90703	6.36007e-16	Glycosyltransferase
	NODE_67300_length_1716_cov_595.910530_g18817_i3	-2.47038	0.000120529	Trehalose 6-phosphate phosphatase		NODE_42129_length_2172_cov_172.682706_g19011_i0	1.23906	0.0304954	Unknown protein		NODE_146609_length_923_cov_28.783529_g71028_i0	4.90581	9.4705e-10	Unknown protein
	NODE_236858_length_477_cov_49.230198_g146971_i0	-2.46885	0.000276965	Unknown protein		NODE_15133_length_3198_cov_3049.744000_g7336_i1	1.23851	0.0461346	Aquaporin PIP2-1		NODE_46044_length_2084_cov_2320.435107_g20643_i0	4.90532	6.74068e-23	DUF599 domain-containing protein
	NODE_94409_length_1376_cov_15.262471_g41783_i0	-2.46542	0.000684787	Phosphotransferase		NODE_126664_length_1073_cov_442.003000_g21232_i2	1.23697	0.0160486	Aldose 1-epimerase		NODE_62439_length_1790_cov_98.930693_g27571_i0	4.90518	3.53881e-07	PH01B001G05.13 protein
	NODE_186974_length_676_cov_837.361526_g27648_i6	-2.46427	0.0021192	Unknown protein		NODE_77817_length_1571_cov_739.308411_g23692_i2	1.23673	0.0151246	Actin-depolymerizing factor 5		NODE_17917_length_3024_cov_39.790241_g8724_i0	4.90283	1.35134e-09	Alpha-glucosidase-like
	NODE_253640_length_433_cov_82.972222_g163424_i0	-2.46391	0.000148151	Unknown protein		NODE_50293_length_2000_cov_1995.833420_g13444_i1	1.23587	0.012168	Unknown protein		NODE_5014_length_4372_cov_35.498953_g2519_i1	4.89803	6.46037e-12	Disease resistance RPP13-like protein 4
	NODE_59531_length_1837_cov_108.552154_g17865_i1	-2.46181	0.00183608	Serine/threonine-protein kinase Nek6		NODE_93241_length_1388_cov_653.302662_g28270_i1	1.23067	0.000498003	Ethylene-responsive transcription factor RAP2-4		NODE_153268_length_877_cov_38.130597_g75607_i0	4.89704	1.23492e-09	DUF761 domain protein
	NODE_53981_length_1930_cov_69.521271_g24024_i0	-2.46094	2.22926e-12	Protein DETOXIFICATION		NODE_335711_length_301_cov_24985.899123_g245334_i0	1.23032	0.000810836	Unknown protein		NODE_76904_length_1584_cov_59.632694_g33760_i0	4.88779	4.42719e-11	Cysteine-rich receptor-like protein kinase 5
	NODE_189609_length_663_cov_26.206780_g103477_i0	-2.46091	0.000130781	Zinc ion binding protein		NODE_88290_length_1444_cov_97.244347_g38953_i0	1.23006	6.09353e-05	DUF241 domain protein		NODE_226881_length_508_cov_174.813793_g137351_i0	4.88531	1.74619e-07	DUF599 domain-containing protein
	NODE_218147_length_539_cov_134.491416_g129106_i0	-2.45868	1.45596e-05	CDT1-like protein a, chloroplastic		NODE_20479_length_2888_cov_57.980462_g9853_i0	1.22949	0.0375037	Trihelix transcription factor		NODE_65802_length_1738_cov_273.917718_g5823_i1	4.88486	1.07604e-19	Oligopeptide transporter 7
	NODE_31158_length_2470_cov_177.171882_g14354_i0	-2.45559	5.75465e-08	Extra-large G-protein-like		NODE_99504_length_1323_cov_69.834400_g27084_i1	1.22933	0.0486541	Homeobox associated leucine zipper protein		NODE_7551_length_3928_cov_1237.725551_g2641_i3	4.88354	3.16282e-24	Hippocampus abundant transcript 1 protein
	NODE_28443_length_2559_cov_402.450925_g12256_i1	-2.45524	1.36858e-09	Xyloglucan endotransglucosylase/hydrolase		NODE_218633_length_537_cov_1187.911638_g129558_i0	1.22862	0.00589122	Zinc finger A20 and AN1 domain-containing stress-associated protein 11		NODE_43356_length_2145_cov_17.648166_g19523_i0	4.88335	1.33636e-07	F-box protein
	NODE_90250_length_1421_cov_298.325668_g39836_i0	-2.45523	0.000576158	Aquaporin TIP4-4		NODE_96085_length_1358_cov_29.807004_g42551_i0	1.22815	0.00174061	Carboxylesterase-like protein		NODE_56295_length_1890_cov_88.176114_g25003_i0	4.88241	1.95167e-14	Cadmium/zinc-transporting ATPase HMA3
	NODE_123823_length_1096_cov_71.161290_g43148_i3	-2.45513	0.000567862	Serine/threonine-protein kinase WNK-related		NODE_32667_length_2423_cov_219.290638_g15016_i0	1.22679	0.0062208	DCD (Development and Cell Death) domain protein		NODE_223458_length_520_cov_49.105145_g134098_i0	4.8803	9.90222e-08	Unknown protein
	NODE_125976_length_1079_cov_16.887674_g58249_i0	-2.4532	7.5405e-05	F-box protein		NODE_33489_length_2399_cov_184.073087_g178_i12	1.22649	0.0359343	Peroxidase		NODE_165739_length_797_cov_200.661602_g84448_i0	4.88009	3.00044e-16	DUF4228 domain protein
	NODE_124558_length_1090_cov_60.020649_g34797_i2	-2.45215	1.4779e-06	Carboxyl-terminal proteinase		NODE_70970_length_1664_cov_38.544940_g31182_i0	1.2263	0.0472885	GTPase-activating protein pac-1		NODE_119549_length_1133_cov_27.145283_g54608_i0	4.87965	5.43277e-08	Peroxidase
	NODE_206406_length_585_cov_150.138672_g118268_i0	-2.4499	5.96974e-09	Unknown protein		NODE_98423_length_1333_cov_3072.245238_g43685_i0	1.22616	0.00316097	Unknown protein		NODE_38673_length_2256_cov_56.354558_g17575_i0	4.87727	1.25122e-12	Laccase
	NODE_55236_length_1908_cov_17.516621_g9716_i2	-2.44749	5.61709e-05	Chr1:26597510-26599888 FORWARD LENGTH=465		NODE_189709_length_662_cov_2287.991511_g103574_i0	1.22593	1.68199e-05	Rubber elongation factor family protein		NODE_170439_length_768_cov_354.149640_g6126_i11	4.87643	1.85987e-07	Unknown protein
	NODE_61536_length_1805_cov_11.334873_g27187_i0	-2.44206	0.000208793	Plant cysteine oxidase 1		NODE_10099_length_3620_cov_176.012123_g552_i18	1.22459	0.0416809	Unknown protein		NODE_50547_length_1995_cov_388.250260_g10921_i1	4.87614	1.66354e-08	Xyloglucan endotransglucosylase/hydrolase
	NODE_20365_length_2893_cov_91.669149_g9801_i0	-2.4407	2.59181e-09	Dof zinc finger protein 6		NODE_38076_length_2271_cov_38.015924_g15443_i1	1.22436	0.036024	Wall-associated receptor-like kinase 2		NODE_96336_length_1355_cov_250.360374_g38828_i1	4.8753	1.09849e-11	Unknown protein
	NODE_29563_length_2522_cov_18.148224_g4203_i1	-2.43894	0.00178729	Protein argonaute 10		NODE_68234_length_1703_cov_90.760736_g10261_i1	1.22399	0.025596	Unknown protein		NODE_143391_length_946_cov_32.819015_g44383_i1	4.8752	6.60241e-09	cDNA clone:006-306-H07, full insert sequence
	NODE_145950_length_927_cov_264.501171_g70620_i0	-2.43883	1.5318e-07	Unknown protein		NODE_29764_length_2516_cov_1405.114204_g13804_i0	1.22251	0.000135558	Nucleotide-sugar transporter		NODE_86896_length_1461_cov_32.021614_g38308_i0	4.87503	2.02194e-10	RING/FYVE/PHD zinc finger superfamily protein
	NODE_195480_length_634_cov_77.176471_g108528_i0	-2.43874	4.74306e-06	Unknown protein		NODE_147799_length_914_cov_634.705113_g18495_i8	1.22198	0.0352285	RNA-binding protein 28		NODE_64994_length_1750_cov_1964.115683_g1443_i24	4.87423	2.33839e-10	Acid beta-fructofuranosidase
	NODE_221987_length_525_cov_194.851770_g132705_i0	-2.43728	2.24473e-05	BHLH protein-like		NODE_117535_length_1150_cov_1788.406685_g53528_i0	1.22156	8.8502e-09	CoA ligase		NODE_114699_length_1176_cov_232.299184_g50595_i1	4.87411	4.41015e-07	Unknown protein
	NODE_135846_length_1001_cov_450.911638_g11207_i8	-2.43656	0.00105579	Casein kinase 1		NODE_21848_length_2824_cov_310.146129_g7234_i1	1.21992	0.0285639	S-norcoclaurine synthase 1		NODE_108841_length_1231_cov_77.027634_g48893_i0	4.8738	2.28632e-14	Remorin
	NODE_100362_length_1314_cov_43.772764_g44660_i0	-2.43551	1.81098e-06	Nuclear transcription factor Y subunit B-4		NODE_133261_length_1021_cov_306.073840_g40524_i2	1.21978	0.0222336	Hexosyltransferase		NODE_127372_length_1067_cov_338.467807_g59024_i0	4.86925	2.83568e-14	Carboxypeptidase
	NODE_28764_length_2549_cov_152.405089_g13387_i0	-2.43549	2.68282e-05	Protein SHI RELATED SEQUENCE 1		NODE_91057_length_1412_cov_545.247199_g31991_i2	1.21818	0.0221971	Regulator of Vps4 activity in the MVB pathway protein		NODE_44022_length_2130_cov_710.020418_g16689_i1	4.86683	3.05648e-07	UDP-glucose 4-epimerase 3
	NODE_210585_length_568_cov_19.541414_g122084_i0	-2.43466	0.000289755	Auxin responsive protein, expressed		NODE_15408_length_3181_cov_74.612291_g5331_i1	1.21789	0.0476375	Protein STRUBBELIG-RECEPTOR FAMILY 8		NODE_50037_length_2005_cov_13308.319876_g2215_i8	4.86636	1.62937e-12	Carboxypeptidase
	NODE_54165_length_1927_cov_66.065264_g12610_i4	-2.43377	0.000111086	kinesin light chain 3-like isoform X4		NODE_53626_length_1936_cov_406.568438_g23866_i0	1.21758	0.0291556	DCD (Development and Cell Death) domain protein		NODE_112832_length_1193_cov_422.150893_g50996_i0	4.86634	2.89233e-20	Trehalose 6-phosphate phosphatase
	NODE_228779_length_502_cov_23.804196_g139163_i0	-2.43357	0.000404435	Unknown protein		NODE_120133_length_1127_cov_1372.886148_g54936_i0	1.21614	0.0257056	Glycine-rich protein		NODE_147573_length_916_cov_56.157770_g15164_i2	4.86555	1.25294e-07	Unknown protein
	NODE_87050_length_1459_cov_8.231602_g38374_i0	-2.43282	8.38921e-05	Expansin-A16		NODE_145967_length_927_cov_111.717799_g70631_i0	1.21473	0.0189111	Methionine-S-oxide reductase		NODE_171288_length_763_cov_94.431884_g88627_i0	4.86498	1.82074e-10	Unknown protein
	NODE_97047_length_1348_cov_106.408627_g12987_i2	-2.43223	0.000140656	Transcription factor bHLH36		NODE_59712_length_1834_cov_291.755821_g26409_i0	1.2103	0.0104453	NAC transcription factor 14		NODE_80961_length_1532_cov_826.835504_g35591_i0	4.86473	3.28833e-14	Hydrophobic protein LTI6A
	NODE_123530_length_1098_cov_491.881951_g11960_i1	-2.43137	0.00248388	PRKR interacting protein 1		NODE_35456_length_2341_cov_3574.898148_g16213_i0	1.20968	0.0054597	F-box/kelch-repeat protein		NODE_55127_length_1910_cov_15.225367_g24543_i0	4.86243	9.63153e-07	Protein DETOXIFICATION
	NODE_14633_length_3234_cov_107.695350_g7227_i0	-2.43073	1.79505e-07	Dof zinc finger protein 6		NODE_21229_length_2854_cov_68.521036_g6145_i1	1.20916	0.012445	Receptor-like kinase		NODE_171471_length_762_cov_23.671988_g88762_i0	4.86072	4.90617e-10	Unknown protein
	NODE_10303_length_3600_cov_19.632832_g5251_i0	-2.42851	3.94933e-05	Transposon protein, putative, Mutator sub-class		NODE_104760_length_1270_cov_348.346700_g46866_i0	1.20854	0.0091444	DUF4228 domain-containing protein		NODE_98597_length_1332_cov_22.329627_g43767_i0	4.85777	8.66818e-08	Protein EXORDIUM
	NODE_42105_length_2173_cov_19.981429_g18997_i0	-2.42668	1.63457e-09	Flavin-containing monooxygenase		NODE_33922_length_2386_cov_74.380891_g15549_i0	1.20824	0.0420859	Serine/arginine repetitive matrix protein 2, putative		NODE_43334_length_2145_cov_236.254826_g18873_i1	4.85747	4.79558e-14	Phosphate transporter protein
	NODE_51648_length_1974_cov_426.468175_g23034_i0	-2.42502	9.84898e-12	Anthranilate N-benzoyltransferase protein 1		NODE_46419_length_2076_cov_1654.512232_g20809_i0	1.20682	0.000878948	Actin-depolymerizing factor 4		NODE_26929_length_2614_cov_27.974026_g12629_i0	4.85628	5.04312e-10	Laccase-2
	NODE_79202_length_1555_cov_13.113360_g34802_i0	-2.42355	0.00071733	Shewanella-like protein phosphatase 2		NODE_307825_length_335_cov_1881.030534_g217455_i0	1.2068	0.0311964	Unknown protein		NODE_120141_length_1127_cov_817.755218_g54944_i0	4.85531	2.6094e-21	Calcium-binding protein CML38
	NODE_185707_length_683_cov_16.200000_g100186_i0	-2.42265	0.000623451	Unknown protein		NODE_72517_length_1642_cov_750.870618_g26052_i2	1.20559	0.0261918	SPX domain-containing protein 1		NODE_160118_length_832_cov_19.549407_g80395_i0	4.85488	2.40613e-07	Pectinesterase
	NODE_97563_length_1343_cov_13.865354_g43249_i0	-2.42187	0.00122087	Ethylene-responsive transcription factor RAP2-13		NODE_159591_length_835_cov_292.889764_g70161_i1	1.20456	0.00214688	Plant-specific domain TIGR01615 family protein		NODE_19444_length_2941_cov_462.401325_g9388_i0	4.85322	2.13847e-27	Unknown protein
	NODE_177799_length_725_cov_1649.622699_g93722_i0	-2.42049	0.000198808	Xyloglucan endotransglucosylase/hydrolase		NODE_177109_length_729_cov_217.867378_g70907_i1	1.20443	0.000754058	Glycerol-3-phosphate acyltransferase		NODE_66458_length_1729_cov_34.458937_g29274_i0	4.85215	4.23032e-13	Chr1:3741724-3744459 FORWARD LENGTH=438
	NODE_27690_length_2587_cov_8.732299_g12932_i0	-2.42035	8.65308e-07	Nodulation receptor kinase		NODE_47985_length_2046_cov_119.411049_g21486_i0	1.20436	0.0334261	Peroxidase		NODE_53825_length_1933_cov_21.367204_g23950_i0	4.85189	3.14532e-11	MDIS1-interacting receptor like kinase 2
	NODE_81870_length_1521_cov_13.970304_g35991_i0	-2.42004	0.00030962	Protein XRI1		NODE_203811_length_596_cov_82.095602_g976_i5	1.20412	0.0308257	Heme-binding-like protein		NODE_87877_length_1449_cov_69.843750_g33760_i1	4.85	4.62536e-11	Cysteine-rich receptor-like protein kinase 5
	NODE_220882_length_529_cov_78.500000_g131664_i0	-2.41978	3.27103e-07	BTB/POZ domain-containing protein		NODE_99739_length_1320_cov_354.340818_g33815_i2	1.20407	0.0187439	Chr1:1772454-1773228 REVERSE LENGTH=189		NODE_16452_length_3113_cov_49.805263_g8030_i0	4.84898	5.15308e-07	Unknown protein
	NODE_116950_length_1155_cov_1329.435305_g52613_i1	-2.41917	5.21256e-09	Histone H1		NODE_46605_length_2073_cov_101.777000_g20874_i0	1.20211	0.00671399	F-box/LRR-repeat protein 4		NODE_12768_length_3374_cov_434.745229_g6387_i0	4.84631	1.2508e-21	DEAD-box ATP-dependent RNA helicase 28
	NODE_152410_length_883_cov_16.451852_g75020_i0	-2.41816	0.000209377	HSP20-like chaperones superfamily protein		NODE_112606_length_1195_cov_589.464349_g50876_i0	1.20054	0.0159502	Ankyrin repeat-containing protein		NODE_49111_length_2024_cov_295.296258_g17546_i3	4.84623	2.95454e-15	Beta-amylase
	NODE_84600_length_1488_cov_55.019788_g37247_i0	-2.41755	2.40852e-10	Rotundifolia-like protein		NODE_160865_length_827_cov_66.420424_g25080_i2	1.20054	0.0430533	Transmembrane protein 230		NODE_143400_length_946_cov_16.773196_g68937_i0	4.84438	2.59127e-09	Unknown protein
	NODE_100094_length_1317_cov_33.073955_g44536_i0	-2.41485	1.56216e-05	Unknown protein		NODE_138806_length_979_cov_690.455850_g55576_i2	1.20013	0.00589271	'putative late embryogenesis abundant protein, LEA14-A		NODE_39060_length_2246_cov_25.471698_g17735_i0	4.84287	2.16341e-10	Transcription factor
	NODE_111918_length_1202_cov_143.145261_g44602_i1	-2.41134	0.000455917	Phytol kinase 2		NODE_175707_length_737_cov_582.316265_g92066_i0	1.19952	0.00104558	Protein TIC 55, chloroplastic		NODE_15158_length_3196_cov_138.456612_g521_i25	4.84149	3.73239e-10	Enolase
	NODE_39062_length_2246_cov_11.571100_g17737_i0	-2.41124	1.21999e-06	Electron transporter		NODE_41764_length_2180_cov_356.433318_g10699_i3	1.19861	0.0161812	Adenine nucleotide alpha hydrolase-like superfamily protein		NODE_22913_length_2775_cov_125.501110_g9265_i3	4.83902	5.38359e-07	Aleurone layer morphogenesis protein
	NODE_126803_length_1072_cov_104.430430_g53490_i1	-2.41019	1.69467e-05	Ankyrin repeat family protein-like		NODE_207109_length_582_cov_309.811395_g118907_i0	1.19798	0.014056	Pectinesterase		NODE_100842_length_1309_cov_40.281553_g44863_i0	4.83519	2.04157e-10	Remorin
	NODE_66327_length_1731_cov_9.920989_g29223_i0	-2.40986	2.55698e-05	Unknown protein		NODE_56766_length_1882_cov_207.007739_g25206_i0	1.19735	0.0426627	Calcium-dependent protein kinase 4		NODE_117585_length_1150_cov_86.930362_g46879_i1	4.83328	1.41435e-13	GEM-like protein 4
	NODE_146259_length_925_cov_99.079812_g6862_i2	-2.40982	0.000723769	Plant mobile domain protein family		NODE_71322_length_1659_cov_39.913619_g31333_i0	1.19683	0.00155774	Unknown protein		NODE_194803_length_637_cov_169.645390_g107943_i0	4.83181	5.32153e-11	Unknown protein
	NODE_191553_length_653_cov_178.498276_g105137_i0	-2.40975	0.00258896	Transcription Factor		NODE_254373_length_431_cov_4129.589385_g164151_i0	1.19646	4.48701e-06	Unknown protein		NODE_73175_length_1634_cov_17.659193_g32120_i0	4.83151	1.53072e-07	Unknown protein
	NODE_2202_length_5364_cov_42.292005_g1241_i0	-2.40862	4.2889e-06	Chr4:12118033-12120134 REVERSE LENGTH=573		NODE_82988_length_1507_cov_142.658996_g36510_i0	1.19611	0.027898	Unknown protein		NODE_314081_length_327_cov_1577.153543_g223709_i0	4.83003	9.93766e-08	Vignain
	NODE_69886_length_1679_cov_1256.490037_g16214_i2	-2.40694	1.48659e-05	Alcohol dehydrogenase 1		NODE_143185_length_947_cov_322.949657_g68800_i0	1.19593	0.0261875	Unknown protein		NODE_78380_length_1564_cov_448.231388_g7832_i4	4.82939	1.87553e-07	Protein ESKIMO 1
	NODE_25104_length_2682_cov_6478.858567_g11402_i1	-2.40541	8.36646e-22	Acid phosphatase 1		NODE_25327_length_2673_cov_517.820769_g3264_i2	1.19552	0.0371845	Transmembrane protein 205		NODE_149402_length_903_cov_362.014458_g72955_i0	4.82746	1.712e-20	Dirigent protein
	NODE_259431_length_419_cov_428.372832_g169168_i0	-2.4049	8.34322e-12	Unknown protein		NODE_113641_length_1186_cov_96.501348_g43288_i1	1.19519	0.0145338	RING finger protein 157		NODE_100930_length_1308_cov_112.683401_g38755_i4	4.82707	4.61207e-08	GDSL esterase/lipase
	NODE_124073_length_1094_cov_154.539667_g24749_i2	-2.40468	1.42393e-14	Regulator of chromosome condensation (RCC1) family with FYVE zinc finger domain		NODE_126069_length_1078_cov_161.127363_g53357_i1	1.19287	0.011033	cDNA clone:006-306-H07, full insert sequence		NODE_169660_length_773_cov_300.465714_g10213_i2	4.82652	3.54703e-07	Chalcone synthase 1
	NODE_75123_length_1608_cov_44.945277_g16373_i2	-2.40238	0.000332871	Transcription termination factor 3, mitochondrial		NODE_150906_length_893_cov_312.219512_g73974_i0	1.19211	0.00106148	Unknown protein		NODE_135898_length_1001_cov_96.431034_g64204_i0	4.82581	2.44667e-12	DUF1645 family protein
	NODE_65392_length_1745_cov_10.700359_g28812_i0	-2.4021	0.00260786	Unknown protein		NODE_134534_length_1011_cov_162.054371_g63379_i0	1.191	0.0209206	Unknown protein		NODE_9690_length_3664_cov_132.214982_g521_i20	4.82175	9.49792e-08	Enolase
	NODE_178923_length_719_cov_13581.595975_g59303_i1	-2.40168	1.57708e-20	Bark storage protein A		NODE_124920_length_1087_cov_165.406312_g57644_i0	1.19091	0.0220686	Zinc finger-homeodomain protein 1		NODE_6868_length_4021_cov_706.054458_g3622_i0	4.82111	2.14163e-27	Metacaspase-9
	NODE_76151_length_1594_cov_8.840894_g33417_i0	-2.4014	0.000646617	Unknown protein		NODE_7764_length_3894_cov_624.371892_g4027_i0	1.19074	0.0142981	Transposon protein, putative, Mutator sub-class		NODE_17098_length_3072_cov_379.288096_g5966_i2	4.81921	3.42921e-10	Beta-galactosidase 4
	NODE_189191_length_665_cov_116.716216_g103122_i0	-2.40052	0.00189026	Beta-glucosidase 27		NODE_34505_length_2369_cov_103.030052_g15800_i0	1.19053	0.0312165	Chr4:16755325-16758041 REVERSE LENGTH=512		NODE_258236_length_422_cov_36.922636_g167980_i0	4.818	2.40313e-07	Unknown protein
	NODE_51048_length_1985_cov_2333.579498_g17249_i1	-2.39974	1.34817e-14	Dirigent protein		NODE_81289_length_1528_cov_263.290722_g6320_i6	1.19047	0.0227414	Transcription factor		NODE_70801_length_1666_cov_646.827370_g20008_i3	4.81514	9.90462e-25	plastidal glycolate/glycerate translocator 1, chloroplastic-like
	NODE_54729_length_1917_cov_34.086768_g24376_i0	-2.39966	3.44206e-11	Amino acid permease 8		NODE_147699_length_915_cov_78.204276_g49921_i3	1.19024	0.00798511	gibberellin-regulated protein 6-like		NODE_188410_length_669_cov_32.530201_g102482_i0	4.81305	1.5671e-08	Unknown protein
	NODE_24422_length_2711_cov_46.208870_g11542_i0	-2.39946	8.46791e-11	Receptor-like protein kinase		NODE_83821_length_1497_cov_171.453652_g24815_i4	1.18973	0.017954	Disease resistance RPP8-like protein 3		NODE_75608_length_1601_cov_247.115838_g6747_i5	4.81124	1.2526e-12	NAC domain-containing protein 100
	NODE_12620_length_3385_cov_27.950785_g5978_i1	-2.39868	1.90964e-06	Disease resistance protein RPS2		NODE_37822_length_2277_cov_79.480036_g17208_i0	1.18893	0.0312419	High-affinity nitrate transporter 2.3		NODE_27772_length_2584_cov_44.531661_g12963_i0	4.80919	1.03908e-08	WRKY transcription factor-like
	NODE_76221_length_1593_cov_16.201316_g33447_i0	-2.39662	0.000137569	Transcription factor bHLH69		NODE_3782_length_4693_cov_85.111039_g1841_i1	1.18826	0.000418802	ABC transporter B family member 11		NODE_124806_length_1088_cov_179.803941_g57577_i0	4.80771	1.9629e-12	receptor-like protein kinase 5
	NODE_82263_length_1516_cov_63.206514_g36169_i0	-2.39393	3.11245e-12	Protein MIZU-KUSSEI 1		NODE_9877_length_3645_cov_453.534434_g5054_i0	1.18796	0.0208552	Protein kinase superfamily protein		NODE_176779_length_731_cov_82.747720_g92898_i0	4.80678	4.07249e-07	Unknown protein
	NODE_116558_length_1159_cov_84.732965_g53005_i0	-2.39323	1.46815e-07	Chr4:16210404-16211307 REVERSE LENGTH=170		NODE_42912_length_2155_cov_170.792988_g17488_i1	1.18766	0.0345786	BAG family molecular chaperone regulator 3		NODE_37785_length_2278_cov_62.097506_g15106_i1	4.80386	4.1393e-20	Gamma-glutamyltranspeptidase 1
	NODE_153265_length_877_cov_44.036070_g62644_i1	-2.39018	1.37552e-06	Chr5:19116843-19117639 FORWARD LENGTH=177		NODE_183705_length_693_cov_1668.154839_g98503_i0	1.18735	0.033481	Aldehyde dehydrogenase		NODE_96310_length_1355_cov_977.924337_g42669_i0	4.80378	1.5486e-08	Unknown protein
	NODE_87303_length_1456_cov_8.488069_g38481_i0	-2.38909	0.000233789	Magnesium transporter MRS2-F		NODE_104158_length_1276_cov_572.295096_g26402_i2	1.18644	0.00214282	Transcription factor TGA2.2		NODE_133927_length_1016_cov_58.180276_g63015_i0	4.80102	5.22705e-09	Transmembrane protein, putative
	NODE_59911_length_1831_cov_47.915813_g21006_i1	-2.38828	4.46469e-05	Transcription factor TGAL3		NODE_99589_length_1322_cov_135.837470_g44277_i0	1.18565	0.0305936	Endonuclease 2		NODE_109441_length_1225_cov_203.113715_g47427_i1	4.80094	1.92594e-15	Zinc finger protein 1
	NODE_288530_length_363_cov_236.024138_g198176_i0	-2.38765	2.51126e-06	WAT1-related protein		NODE_3550_length_4764_cov_320.483905_g1954_i0	1.18541	0.00205633	Inositol transporter 1		NODE_142158_length_954_cov_5479.234960_g68128_i0	4.79857	1.99843e-14	Alpha-L-arabinofuranosidase 1
	NODE_71097_length_1662_cov_100.196350_g31243_i0	-2.38703	7.06742e-06	E3 ubiquitin-protein ligase		NODE_66604_length_1727_cov_25.327690_g29339_i0	1.18515	0.0107443	Ribosomal protein L34e superfamily protein		NODE_117916_length_1147_cov_385.840782_g53725_i0	4.79856	4.01977e-07	Disease resistance protein
	NODE_222542_length_523_cov_575.871111_g133234_i0	-2.38428	3.06012e-08	Unknown protein		NODE_221649_length_526_cov_1155.006623_g132388_i0	1.18513	0.0154536	Phenylalanine ammonia-lyase		NODE_62104_length_1795_cov_4551.725319_g16842_i5	4.79496	1.16827e-30	Beta-glucosidase 25
	NODE_101574_length_1301_cov_538.625407_g8341_i3	-2.38341	7.18914e-05	Leaf angle-associated protein		NODE_91132_length_1411_cov_2517.993274_g40247_i0	1.18512	0.00823089	DUF538 domain-containing protein		NODE_74607_length_1614_cov_1796.728099_g11896_i2	4.79384	2.41799e-11	Unknown protein
	NODE_22519_length_2794_cov_12.893054_g10759_i0	-2.38293	5.73095e-09	DCD (Development and Cell Death) domain protein		NODE_85886_length_1473_cov_93.119286_g37844_i0	1.18424	7.11421e-06	Quinone-oxidoreductase QR1, chloroplastic		NODE_75283_length_1606_cov_25.657534_g33023_i0	4.79372	1.71639e-08	UDP-galactose/UDP-glucose transporter 2
	NODE_124923_length_1087_cov_143.668639_g57645_i0	-2.38266	1.90934e-08	Unknown protein		NODE_154516_length_868_cov_1377.742138_g76501_i0	1.18325	0.0162773	BAG family molecular chaperone regulator 1		NODE_92584_length_1396_cov_30.766440_g35229_i1	4.79263	3.78998e-07	Unknown protein
	NODE_119492_length_1133_cov_290.497170_g54581_i0	-2.38262	1.8809e-05	TMV response protein		NODE_116176_length_1162_cov_844.276400_g52797_i0	1.18307	0.00421597	Senescence regulator		NODE_59177_length_1843_cov_21.834463_g26174_i0	4.7915	4.38102e-07	Annexin
	NODE_112283_length_1198_cov_988.821333_g6447_i9	-2.38011	8.21147e-05	ATP-dependent DNA helicase DDM1		NODE_15057_length_3204_cov_215.180454_g7428_i0	1.18282	0.0471167	p-loop containing nucleoside triphosphate hydrolase superfamily protein		NODE_26159_length_2642_cov_46.290775_g12291_i0	4.78983	2.02493e-06	Beta-D-xylosidase
	NODE_269773_length_397_cov_122.320988_g179455_i0	-2.37951	6.28754e-05	Dof zinc finger protein DOF2.2		NODE_67026_length_1720_cov_445.233758_g29523_i0	1.18207	0.0335918	Glutamate decarboxylase		NODE_30170_length_2503_cov_40.761317_g13523_i1	4.78951	2.14463e-07	UPF0496 protein
	NODE_24668_length_2700_cov_7.838599_g11646_i0	-2.37908	8.47989e-05	disease resistance protein At4g27190-like		NODE_58230_length_1858_cov_1672.387675_g20465_i1	1.18201	0.0190004	Cysteine proteinase		NODE_187829_length_672_cov_52.854758_g101984_i0	4.78935	1.23502e-10	Unknown protein
	NODE_69868_length_1680_cov_9.968264_g30749_i0	-2.37615	0.00024995	Unknown protein		NODE_318072_length_322_cov_794.602410_g227699_i0	1.182	0.0327785	Galactan beta-14-galactosyltransferase GALS1		NODE_37814_length_2277_cov_215.626134_g14276_i1	4.78873	9.73412e-14	Laccase-25
	NODE_140740_length_965_cov_32.075112_g67255_i0	-2.37576	4.84623e-08	GATA transcription factor 1		NODE_30259_length_2500_cov_81.067573_g14006_i0	1.18197	0.00653752	Adenine/guanine permease AZG1		NODE_143298_length_946_cov_6011.702176_g68879_i0	4.78786	1.25055e-08	Alpha-L-arabinofuranosidase 1
	NODE_23557_length_2747_cov_23.356769_g11192_i0	-2.37552	1.27106e-07	Glycosyltransferase		NODE_125813_length_1080_cov_139.732870_g58151_i0	1.18137	0.00445326	Trihelix transcription factor		NODE_12672_length_3381_cov_40.789299_g6345_i0	4.78692	1.05986e-11	Protein PYRICULARIA ORYZAE RESISTANCE 21
	NODE_34418_length_2371_cov_489.781984_g15765_i0	-2.37417	7.18838e-06	Mini-chromosome maintenance complex-binding protein		NODE_4017_length_4629_cov_107.602722_g2110_i1	1.18015	0.048179	Hydroxycinnamoyl-CoA shikimate/quinate hydroxycinnamoyltransferase 2		NODE_51775_length_1972_cov_8.727751_g23089_i0	4.78677	6.81395e-07	Core-2/I-branching beta-16-N-acetylglucosaminyltransferase family protein
	NODE_70251_length_1674_cov_342.382886_g20378_i4	-2.37149	0.00330899	Hexosyltransferase		NODE_964_length_6453_cov_11.989028_g568_i0	1.1793	0.021291	Unknown protein		NODE_190388_length_659_cov_35.670648_g104136_i0	4.78575	1.7154e-08	Lipid binding protein, putative
	NODE_48451_length_2037_cov_7938.080957_g2794_i5	-2.37146	8.63317e-28	Nucleoside-triphosphatase		NODE_37041_length_2297_cov_110.102518_g1608_i6	1.17849	0.00434055	Hydroxyproline-rich glycoprotein-like protein		NODE_52588_length_1956_cov_35.956452_g23432_i0	4.78482	1.01479e-07	Proline transporter 2
	NODE_103302_length_1284_cov_469.330306_g46146_i0	-2.37138	0.00194563	Unknown protein		NODE_279885_length_378_cov_1202.780328_g189542_i0	1.17794	0.000192114	Oxalate--CoA ligase		NODE_44441_length_2121_cov_56.291504_g12963_i1	4.78448	6.1697e-14	WRKY transcription factor-like
	NODE_120819_length_1121_cov_149.577290_g17547_i2	-2.37012	0.000788086	Glutamate receptor		NODE_95418_length_1365_cov_228.133127_g33907_i3	1.17588	0.0413031	MADS box interactor-like		NODE_9384_length_3697_cov_65.708057_g4819_i0	4.78375	7.86505e-07	Receptor-like kinase
	NODE_244464_length_456_cov_64.143603_g154387_i0	-2.36938	0.000113057	Unknown protein		NODE_25047_length_2685_cov_34.114855_g11820_i0	1.17553	0.00952799	actin cytoskeleton-regulatory complex protein PAN1-like		NODE_76091_length_1594_cov_1195.307692_g18535_i5	4.78235	1.40297e-22	Caleosin
	NODE_120241_length_1126_cov_1323.088319_g55003_i0	-2.36925	1.48124e-13	Vegetative storage protein PNI288		NODE_64821_length_1753_cov_767.968452_g27646_i1	1.1747	0.0285639	Gibberellin-regulated protein 4		NODE_8603_length_3787_cov_309.426225_g4429_i0	4.78206	1.36496e-44	Actin cross-linking protein
	NODE_7207_length_3975_cov_372.880062_g3773_i0	-2.36889	0.000175811	Boron transporter		NODE_118831_length_1139_cov_80.100375_g54215_i0	1.17343	0.0426623	Phosphoglycerate mutase-like protein AT74		NODE_148723_length_908_cov_101.661078_g66519_i1	4.78003	4.7672e-09	Unknown protein
	NODE_272905_length_391_cov_282.745283_g182577_i0	-2.36741	3.48955e-06	Unknown protein		NODE_32289_length_2434_cov_66.721728_g14851_i0	1.1731	0.0471167	Transmembrane protein		NODE_16712_length_3095_cov_1237.620450_g8145_i0	4.77673	3.01273e-32	Heme oxygenase 1
	NODE_25018_length_2686_cov_20.733639_g11807_i0	-2.3674	3.58313e-06	Outer arm dynein light chain 1 protein		NODE_150369_length_897_cov_64.741505_g73617_i0	1.17126	0.000874445	Unknown protein		NODE_70096_length_1677_cov_10.972569_g30840_i0	4.77581	8.90889e-07	Beta subunit 2 of SnRK1
	NODE_13312_length_3331_cov_18.295273_g6647_i0	-2.36694	0.000369372	Retrotransposon protein, putative, unclassified		NODE_118305_length_1143_cov_6008.700000_g41371_i2	1.17116	5.7265e-06	Unknown protein		NODE_58001_length_1862_cov_314.280045_g25714_i0	4.77511	2.16872e-17	Unknown protein
	NODE_36022_length_2326_cov_25.672437_g16445_i0	-2.36417	2.51264e-05	Pyruvate decarboxylase 1		NODE_26844_length_2616_cov_161.392450_g6320_i1	1.17028	0.0392528	Transcription factor		NODE_127484_length_1066_cov_1213.781470_g59095_i0	4.77357	8.19508e-08	ABA-induced protein
	NODE_79358_length_1553_cov_26.066216_g34871_i0	-2.36243	0.00152956	Unknown protein		NODE_124292_length_1092_cov_393.664377_g51048_i1	1.16987	0.0123817	Blue copper protein		NODE_190504_length_658_cov_4151.488889_g8145_i5	4.77324	6.25376e-10	Heme oxygenase 1
	NODE_175393_length_739_cov_292.578078_g5458_i6	-2.36195	0.0031528	Cyclic nucleotide-gated channel 20-like		NODE_71221_length_1660_cov_286.267171_g31297_i0	1.16899	0.0446456	SPX domain-containing protein 1		NODE_38897_length_2250_cov_93.315113_g17670_i0	4.77292	5.99953e-07	Pectinesterase
	NODE_72419_length_1644_cov_77.222151_g31788_i0	-2.36158	0.00345204	protein POLAR LOCALIZATION DURING ASYMMETRIC DIVISION AND REDISTRIBUTION-like isoform X2		NODE_209571_length_572_cov_181.462926_g121150_i0	1.16877	0.0419853	PLDP1		NODE_114756_length_1176_cov_19.556664_g52032_i0	4.77274	2.36071e-08	Unknown protein
	NODE_36125_length_2323_cov_74.893778_g16485_i0	-2.36106	1.35985e-05	L-gulonolactone oxidase		NODE_187959_length_671_cov_957.489967_g102101_i0	1.16805	0.035223	Unknown protein		NODE_72253_length_1646_cov_173.595677_g31722_i0	4.76893	1.36698e-11	50S ribosomal protein L2, chloroplastic
	NODE_158047_length_845_cov_501.062176_g43500_i1	-2.36032	0.00282845	Unknown protein		NODE_43969_length_2132_cov_74.076736_g17063_i1	1.16764	0.0351889	4-coumarate CoA ligase		NODE_27974_length_2576_cov_663.605274_g7832_i1	4.76749	3.35125e-23	Protein ESKIMO 1
	NODE_143314_length_946_cov_943.933562_g12482_i1	-2.35892	8.81989e-08	Protein LHY		NODE_138935_length_978_cov_76024.142541_g66119_i0	1.16731	0.000928723	14 kDa proline-rich protein DC2.15		NODE_68420_length_1700_cov_265.877689_g21211_i2	4.7664	6.45214e-19	Protein trichome birefringence-like 39
	NODE_96793_length_1350_cov_2289.750979_g42884_i0	-2.35796	0.000234821	Cellulose synthase		NODE_142880_length_949_cov_650.125571_g68606_i0	1.16575	0.0291556	Glutaredoxin-C9		NODE_129123_length_1053_cov_36.336735_g60065_i0	4.76513	3.25123e-10	Unknown protein
	NODE_23690_length_2742_cov_129.189584_g10130_i1	-2.35466	5.07562e-06	Polyadenylate-binding protein RBP47		NODE_23841_length_2736_cov_370.413443_g1809_i3	1.16412	0.0298848	DnaJ homolog subfamily B member 11		NODE_3409_length_4808_cov_25.994509_g1889_i0	4.76403	5.81852e-07	Unknown protein
	NODE_71045_length_1663_cov_8.708176_g31218_i0	-2.35387	0.000113162	COBRA-like protein 2		NODE_60350_length_1823_cov_2497.565143_g16386_i1	1.16411	1.78923e-05	Protein TIC 55 chloroplastic		NODE_172811_length_754_cov_269.546256_g89792_i0	4.76177	1.52325e-22	Harbinger transposase-derived nuclease
	NODE_13044_length_3352_cov_55.786825_g6512_i0	-2.35325	0.00282717	Origin of replication complex subunit 1		NODE_28017_length_2575_cov_142.448841_g6906_i3	1.16299	0.0351889	Cysteine-rich receptor-like protein kinase 10		NODE_132456_length_1027_cov_2399.827044_g62125_i0	4.75976	2.0893e-15	Serinc-domain containing serine and sphingolipid biosynthesis protein
	NODE_133654_length_1018_cov_122.314286_g62855_i0	-2.35304	0.00361205	GDSL esterase/lipase		NODE_97543_length_1343_cov_115.681102_g43237_i0	1.16161	0.0156931	glutathionyl-hydroquinone reductase YqjG-like isoform X1		NODE_9342_length_3701_cov_419.710584_g4798_i0	4.75763	3.8365e-15	Hippocampus abundant transcript 1 protein
	NODE_155269_length_863_cov_696.760759_g77004_i0	-2.35285	0.00169048	Chymotrypsin inhibitor-2		NODE_235092_length_482_cov_1064.669927_g145280_i0	1.16101	0.00368935	Phenylalanine ammonia-lyase		NODE_93495_length_1385_cov_6880.953506_g41371_i0	4.75376	1.94892e-91	Unknown protein
	NODE_24871_length_2692_cov_99.082474_g7704_i2	-2.35224	0.000203726	transcription activator GLK1-like		NODE_10218_length_3608_cov_115.180481_g5212_i0	1.1606	0.0442046	UPF0481 protein		NODE_54851_length_1914_cov_14895.847909_g2215_i9	4.75158	2.35083e-10	Carboxypeptidase
	NODE_57822_length_1865_cov_392.950335_g2876_i2	-2.35133	0.00305957	DnaJ-like protein subfamily B member 1		NODE_42773_length_2158_cov_493.074341_g19280_i0	1.15993	2.41943e-05	Peroxidase		NODE_241040_length_465_cov_254.841837_g151047_i0	4.74447	4.65313e-15	Receptor-like protein kinase 5
	NODE_91088_length_1412_cov_91.522778_g13390_i5	-2.35005	0.000144149	Peptide transporter PTR2		NODE_23757_length_2740_cov_54.491564_g11274_i0	1.15971	0.00971587	DUF668 domain-containing protein/DUF3475 domain-containing protein		NODE_55144_length_1909_cov_624.525599_g20403_i2	4.74431	2.42168e-24	UDP-glucuronic acid decarboxylase 2
	NODE_127805_length_1064_cov_47.818365_g59270_i0	-2.34823	2.11478e-05	Auxin-responsive protein		NODE_31155_length_2470_cov_273.036295_g14353_i0	1.15847	0.000660647	Ribulose-phosphate 3-epimerase		NODE_37057_length_2296_cov_1468.490328_g7932_i5	4.74296	1.09399e-60	Alkaline alpha-galactosidase seed imbibition protein
	NODE_145864_length_928_cov_21.962573_g70557_i0	-2.34812	0.00312526	Unknown protein		NODE_11241_length_3510_cov_168.266511_g5009_i2	1.15641	0.000558287	SHR5-receptor-like kinase		NODE_59628_length_1836_cov_20.337493_g26370_i0	4.74219	2.99175e-12	Transcription repressor OFP6
	NODE_139229_length_976_cov_594.040975_g63058_i1	-2.34618	0.00309972	Cold-regulated 413 plasma membrane protein 2		NODE_198341_length_620_cov_31955.148080_g111033_i0	1.15621	0.0149102	Expansin-B6		NODE_156240_length_857_cov_121.682398_g52348_i1	4.74104	1.92803e-09	Ubiquinol oxidase
	NODE_58124_length_1860_cov_3074.238948_g11402_i2	-2.34433	6.75726e-09	Acid phosphatase 1		NODE_288503_length_363_cov_672.827586_g198149_i0	1.15598	0.0460315	Transcription factor BIM1		NODE_122000_length_1111_cov_20.635838_g55990_i0	4.7381	5.34605e-10	Ethylene-responsive transcription factor
	NODE_96824_length_1350_cov_262.382146_g22769_i3	-2.34418	0.000624666	DNA (cytosine-5)-methyltransferase 2		NODE_250217_length_441_cov_292.812500_g160031_i0	1.1554	0.0205399	DCD (Development and Cell Death) domain protein		NODE_51666_length_1974_cov_70.458706_g23041_i0	4.73759	5.28717e-15	Retrotransposon protein, putative, unclassified
	NODE_17513_length_3045_cov_15.687416_g5978_i3	-2.34417	0.00141224	Disease resistance protein RPS2		NODE_27419_length_2596_cov_696.223940_g6126_i4	1.15428	0.035223	Interferon-related developmental regulator family protein		NODE_146261_length_925_cov_90.068075_g70805_i0	4.73638	2.63062e-12	Unknown protein
	NODE_131359_length_1036_cov_20.180685_g61446_i0	-2.34412	0.000223204	LOB domain-containing protein 37		NODE_91299_length_1410_cov_63.781601_g40325_i0	1.15391	0.0291412	DUF506 family protein		NODE_62809_length_1784_cov_1874.101695_g25685_i1	4.73552	2.19694e-41	Gamma-glutamyltranspeptidase 1
	NODE_94743_length_1372_cov_347.993841_g40885_i2	-2.34293	0.00356113	Protein TIFY 10c		NODE_303997_length_340_cov_239.513109_g213630_i0	1.15363	0.00705739	Unknown protein		NODE_127026_length_1070_cov_94.932798_g58847_i0	4.73148	5.98927e-07	Germin-like protein 1-3
	NODE_136070_length_1000_cov_12.319310_g64300_i0	-2.34028	0.00237756	Protein TIFY 9		NODE_94304_length_1377_cov_50.493098_g41737_i0	1.15318	0.0360176	Unknown protein		NODE_40173_length_2217_cov_2310.902052_g13443_i1	4.72983	7.56668e-09	Aspartic proteinase nepenthesin-1
	NODE_128651_length_1057_cov_52.609756_g59770_i0	-2.33898	0.000695969	Phenylalanine ammonia-lyase		NODE_13678_length_3304_cov_187.118230_g6810_i0	1.15277	0.0243521	Retrotransposon protein, putative, unclassified		NODE_3652_length_4731_cov_25.718334_g95_i2	4.72496	2.74906e-14	Ras-related protein
	NODE_71775_length_1653_cov_16.503797_g9134_i3	-2.33659	0.00180014	Ankyrin repeat-containing protein		NODE_79075_length_1556_cov_279.716790_g34744_i0	1.15251	0.047811	SPX domain-containing protein 1		NODE_21189_length_2855_cov_405.671459_g10164_i0	4.72166	1.03886e-07	NAC domain-containing protein 73
	NODE_180855_length_709_cov_23.809748_g96159_i0	-2.33645	0.000308493	Leucine-rich repeat receptor protein kinase MSP1		NODE_44159_length_2127_cov_168.383642_g213_i14	1.15251	0.0320158	Receptor-like protein kinase FERONIA		NODE_54450_length_1922_cov_104.027582_g24239_i0	4.72097	1.52392e-17	Unknown protein
	NODE_69334_length_1688_cov_12.596285_g30530_i0	-2.33511	0.000131693	Leucine-rich repeat receptor protein kinase MSP1		NODE_73733_length_1626_cov_214.598197_g32345_i0	1.15214	0.0264977	Protein SRC2		NODE_140068_length_970_cov_89.700111_g368_i8	4.72048	9.5477e-07	Unknown protein
	NODE_122231_length_1109_cov_45.194981_g56109_i0	-2.33472	1.27877e-06	Unknown protein		NODE_197551_length_624_cov_154.415608_g110349_i0	1.15212	0.0154673	Unknown protein		NODE_277731_length_382_cov_509.669903_g187392_i0	4.71976	7.79439e-16	NAC domain-containing protein 100
	NODE_127455_length_1067_cov_8.326962_g59075_i0	-2.3347	0.00104363	GATA transcription factor 19		NODE_87310_length_1455_cov_24941.554993_g38487_i0	1.15173	0.0163861	Unknown protein		NODE_23392_length_2754_cov_96.262216_g307_i5	4.71939	1.25754e-07	Unknown protein
	NODE_106043_length_1258_cov_73.046414_g8165_i4	-2.33437	0.000408295	Integral membrane protein DUF6 containing protein, expressed		NODE_69045_length_1692_cov_37.793082_g28829_i1	1.15165	0.029679	Transcription factor PCL1		NODE_299674_length_346_cov_221.816850_g209310_i0	4.71626	2.04175e-07	NAC transcription factor; Uncharacterized protein
	NODE_17442_length_3050_cov_134.964730_g8488_i0	-2.3332	3.51664e-11	Protein Kinase-like protein TMKL1		NODE_64040_length_1765_cov_118.644799_g28223_i0	1.15003	0.0124748	arginine/serine-rich protein PNISR-like		NODE_98603_length_1332_cov_10.378078_g43771_i0	4.71419	5.83712e-07	Metalloendoproteinase 2-MMP
	NODE_264543_length_408_cov_86.310448_g174248_i0	-2.33302	1.56479e-05	Ent-kaurenoic acid oxidase		NODE_28687_length_2551_cov_1690.791364_g2746_i4	1.14791	0.0256389	Lipase class 3-like		NODE_226522_length_509_cov_4760.309633_g137010_i0	4.71292	4.39876e-09	Unknown protein
	NODE_108656_length_1233_cov_22.942241_g48792_i0	-2.3325	2.09509e-06	LOB domain-containing protein 4		NODE_173981_length_747_cov_18327.669139_g90719_i0	1.1474	6.17396e-05	Peptidyl-prolyl cis-trans isomerase		NODE_192365_length_649_cov_128.640625_g105842_i0	4.71174	2.45152e-07	Cytochrome P450 87A3
	NODE_88769_length_1439_cov_29.698389_g39177_i0	-2.33234	2.45488e-05	Senescence regulator		NODE_9988_length_3634_cov_125.033698_g5106_i0	1.14714	0.0493468	Unknown protein		NODE_153853_length_873_cov_77.252500_g72677_i1	4.71129	1.57579e-10	Calmodulin-like protein
	NODE_41912_length_2177_cov_95.679183_g1241_i1	-2.33146	5.77897e-07	Chr4:12118033-12120134 REVERSE LENGTH=573		NODE_65674_length_1740_cov_164.809238_g28938_i0	1.14556	0.0469455	Transcription factor bHLH113		NODE_55115_length_1910_cov_77.200871_g382_i2	4.7111	1.09079e-10	Unknown protein
	NODE_178834_length_720_cov_34.108192_g91326_i1	-2.33134	0.000227455	Unknown protein		NODE_38109_length_2270_cov_107.236231_g17329_i0	1.14535	0.0300428	BTB/POZ domain-containing protein		NODE_181362_length_706_cov_83.684044_g96583_i0	4.70941	4.84014e-07	Disease resistance protein RGA2
	NODE_99696_length_1321_cov_10.084135_g44325_i0	-2.33049	0.000123199	Protein BRANCHLESS TRICHOME		NODE_231485_length_493_cov_800.133333_g141774_i0	1.14461	0.000468372	Aldose 1-epimerase		NODE_86254_length_1469_cov_37.467765_g38007_i0	4.70859	4.45664e-09	Cell wall / vacuolar inhibitor of fructosidase 2
	NODE_64191_length_1763_cov_17.114793_g28292_i0	-2.33024	5.06939e-05	Cyclin-dependent kinase		NODE_10750_length_3555_cov_169.633257_g2517_i2	1.14263	0.0104813	Pectinesterase		NODE_172632_length_755_cov_327.703812_g89651_i0	4.70568	1.83881e-07	Ultraviolet-B-repressible protein
	NODE_188323_length_669_cov_1503.432886_g26910_i4	-2.32935	8.18315e-05	60S acidic ribosomal protein		NODE_54433_length_1922_cov_255.905895_g23377_i1	1.14199	0.00436059	Sucrose synthase 4		NODE_251022_length_439_cov_707.368852_g160827_i0	4.70525	6.67214e-07	Unknown protein
	NODE_34289_length_2375_cov_62.635969_g6506_i2	-2.32838	4.14275e-05	Ascorbate peroxidase-like protein		NODE_114017_length_1182_cov_647.221821_g10398_i7	1.14179	0.0343402	Ribonuclease 3		NODE_18039_length_3017_cov_35.220109_g183_i23	4.70435	4.18216e-13	Tyrosine specific protein phosphatase family protein
	NODE_38193_length_2268_cov_67.927107_g17362_i0	-2.32801	1.56483e-09	Carboxyl-terminal proteinase		NODE_103583_length_1281_cov_2978.604305_g32403_i3	1.14119	3.23415e-06	Unknown protein		NODE_323751_length_315_cov_182.669421_g233376_i0	4.70327	1.91568e-09	Unknown protein
	NODE_69930_length_1679_cov_53.435243_g30774_i0	-2.32642	0.000165348	Receptor protein kinase-like		NODE_47024_length_2064_cov_746.585133_g21083_i0	1.14073	0.0108554	3'-N-debenzoyl-2'-deoxytaxol N-benzoyltransferase		NODE_103690_length_1280_cov_956.694283_g46330_i0	4.70256	5.18309e-15	Metallothionein
	NODE_41287_length_2191_cov_459.127007_g5603_i1	-2.32619	0.00260364	Histone-lysine N-methyltransferase		NODE_105951_length_1259_cov_35.693929_g47446_i0	1.14055	0.016977	Unknown protein		NODE_152956_length_879_cov_146.369727_g75407_i0	4.702	5.75302e-07	Polygalacturonase
	NODE_250669_length_440_cov_135.675749_g160476_i0	-2.32361	1.59003e-06	DUF1635 family protein		NODE_80645_length_1536_cov_23280.837321_g35149_i1	1.1403	0.0135038	Hydroxyproline-rich glycoprotein family protein		NODE_8964_length_3746_cov_256.097740_g4505_i1	4.70158	2.71493e-09	Amine oxidase family protein
	NODE_47573_length_2054_cov_115.165573_g21303_i0	-2.32354	4.87676e-05	Calcium-dependent protein kinase		NODE_8460_length_3803_cov_105.102681_g4046_i1	1.13993	0.0213521	Respiratory burst oxidase-like protein E		NODE_191537_length_653_cov_270.327586_g105124_i0	4.7007	2.52207e-24	S-ribonuclease binding protein SBP1-like
	NODE_125307_length_1084_cov_128.512364_g6122_i2	-2.3233	4.39091e-08	Villin-1		NODE_215434_length_549_cov_3016.621849_g126559_i0	1.13955	0.0207142	Heavy metal-associated isoprenylated plant protein 3		NODE_143666_length_944_cov_32.964409_g69114_i0	4.69375	1.64484e-07	Unknown protein
	NODE_88134_length_1446_cov_79.367079_g38884_i0	-2.32208	0.00333765	Unknown protein		NODE_193529_length_643_cov_3290.715789_g106842_i0	1.13844	0.000631985	BAG family molecular chaperone regulator 4		NODE_43776_length_2136_cov_11.631120_g19707_i0	4.69112	4.14526e-09	Protein IQ-DOMAIN 14
	NODE_87257_length_1456_cov_207.786696_g19039_i4	-2.32188	2.62965e-05	Transcription factor protein		NODE_58011_length_1862_cov_216.709335_g25715_i0	1.1382	0.00634984	Unknown protein		NODE_101232_length_1305_cov_86.868506_g183_i48	4.69103	1.18045e-12	RING/FYVE/PHD zinc finger-containing protein, putative
	NODE_166474_length_793_cov_22.094444_g84999_i0	-2.32171	0.00202868	Unknown protein		NODE_86735_length_1462_cov_1480.530598_g38233_i0	1.13816	0.00543898	Serine/arginine-rich splicing factor SR45a		NODE_154889_length_866_cov_120.824716_g76734_i0	4.68908	1.03954e-06	PI-PLC X domain-containing protein
	NODE_37639_length_2282_cov_33.504753_g17132_i0	-2.32171	3.15688e-06	AT-hook motif nuclear localized protein 1		NODE_48883_length_2029_cov_157.187628_g1147_i5	1.13815	4.88429e-06	Unknown protein		NODE_12591_length_3388_cov_43.239819_g6307_i0	4.68818	6.91932e-18	Plasma membrane ATPase
	NODE_128838_length_1055_cov_287.217923_g18817_i7	-2.31959	0.000649523	Trehalose 6-phosphate phosphatase		NODE_135426_length_1004_cov_299.556391_g31972_i2	1.13793	0.0139342	Calreticulin		NODE_45868_length_2089_cov_69.115079_g17047_i1	4.68778	7.9451e-16	Amino acid permease 3
	NODE_126106_length_1078_cov_45.590050_g58327_i0	-2.31654	4.21572e-05	Auxin-responsive protein		NODE_152627_length_881_cov_434.080446_g19280_i3	1.13743	5.59304e-06	Peroxidase		NODE_61520_length_1805_cov_69.883949_g14842_i3	4.68636	2.70146e-09	Heat shock 22 kDa protein
	NODE_82847_length_1509_cov_39.959610_g36437_i0	-2.31492	7.52485e-10	Myosin-related		NODE_95353_length_1366_cov_62.689095_g35853_i1	1.13715	0.0316849	Glutathione transferase F3		NODE_134470_length_1011_cov_2247.982942_g55069_i1	4.68406	2.39934e-26	Vacuolar-processing enzyme
	NODE_275489_length_386_cov_567.271565_g185154_i0	-2.31414	2.29236e-07	Endoglucanase 6		NODE_101138_length_1306_cov_72.970803_g45020_i0	1.13621	0.0468213	Pentatricopeptide repeat-containing protein		NODE_126239_length_1077_cov_21.499004_g58401_i0	4.6831	3.34992e-10	CRIB domain-containing protein RIC4-like
	NODE_195269_length_635_cov_102.026690_g108346_i0	-2.31376	0.00254084	Unknown protein		NODE_116876_length_1156_cov_311.999077_g16349_i2	1.13598	0.0136628	GEM-like protein 5		NODE_160641_length_828_cov_719.303311_g80797_i0	4.68228	1.21811e-30	Oligopeptide transporter 7
	NODE_38705_length_2255_cov_98.994959_g17590_i0	-2.31244	1.52749e-12	Heavy metal-associated domain containing protein		NODE_301044_length_344_cov_2209.793358_g210680_i0	1.13579	0.00848871	EF hand calcium-binding family protein		NODE_150742_length_894_cov_885.704019_g73861_i0	4.68078	8.51318e-22	Porphobilinogen deaminase
	NODE_139259_length_976_cov_150.761905_g59825_i2	-2.3116	0.00374271	EF hand calcium-binding family protein		NODE_227153_length_507_cov_605.087558_g137608_i0	1.13563	0.0100818	Unknown protein		NODE_69918_length_1679_cov_118.719178_g30768_i0	4.68025	1.6344e-14	Piezo-type mechanosensitive ion channel component 2
	NODE_75429_length_1604_cov_32.606793_g33094_i0	-2.31102	1.02431e-09	Serine/threonine-protein kinase WAG2		NODE_104448_length_1273_cov_917.034167_g46727_i0	1.13402	0.0202472	Transposon protein, putative, Mutator sub-class		NODE_151850_length_887_cov_43.203931_g74640_i0	4.67848	2.28755e-09	Unknown protein
	NODE_113532_length_1187_cov_30.477558_g22860_i1	-2.31101	2.01239e-06	Auxin-responsive protein		NODE_37276_length_2291_cov_35.002705_g16989_i0	1.13297	0.0221713	Kinesin-like protein KIN-14M		NODE_194636_length_638_cov_24.515044_g107793_i0	4.67696	7.48878e-07	Unknown protein
	NODE_125036_length_1086_cov_126.303060_g27811_i3	-2.31066	0.00140498	Unknown protein		NODE_63765_length_1769_cov_11504.574292_g28124_i0	1.13285	0.0128154	Unknown protein		NODE_2247_length_5342_cov_113.877396_g1265_i0	4.67182	2.11286e-10	Disease resistance protein RPM1
	NODE_170590_length_767_cov_771.171470_g88088_i0	-2.31027	0.000673162	Tryptophan synthase alpha chain		NODE_130360_length_1043_cov_232.654639_g41908_i1	1.13274	0.00420257	Chr5:19118683-19120528 REVERSE LENGTH=410		NODE_12904_length_3362_cov_58.710246_g368_i3	4.67049	7.58959e-12	NBS-LRR-like resistance protein
	NODE_65846_length_1737_cov_1914.163462_g26937_i2	-2.30856	1.08573e-06	WRKY transcription factor		NODE_27471_length_2594_cov_150.420071_g188_i10	1.13262	0.00794135	Unknown protein		NODE_85821_length_1474_cov_8.179872_g37815_i0	4.66931	7.49971e-07	BTB/POZ domain-containing protein
	NODE_81459_length_1526_cov_105.028217_g35813_i0	-2.30745	3.75687e-10	Potassium channel KAT1		NODE_119390_length_1134_cov_397.721018_g32735_i1	1.13076	0.00947057	Ribonuclease 2		NODE_111056_length_1210_cov_96.343887_g42863_i1	4.66773	4.09248e-10	Heavy metal-associated isoprenylated plant protein 20
	NODE_30864_length_2480_cov_11.810137_g3420_i2	-2.30689	0.00109101	Leucine-rich repeat receptor-like serine/threonine-protein kinase BAM1		NODE_156221_length_857_cov_248.184949_g77645_i0	1.12988	0.0424448	Protein ABA DEFICIENT 4 chloroplastic		NODE_143511_length_945_cov_131.212156_g26608_i3	4.66254	1.83786e-09	Tetraspanin-8
	NODE_196449_length_629_cov_639.546763_g45683_i1	-2.30687	0.00233504	Zinc finger (Ran-binding) family protein		NODE_47710_length_2051_cov_225.851365_g21211_i1	1.1289	0.0330266	Protein trichome birefringence-like 39		NODE_104882_length_1269_cov_108.407191_g46927_i0	4.65987	2.24862e-20	Mitogen-activated protein kinase kinase kinase 2
	NODE_94477_length_1375_cov_146.609063_g24246_i4	-2.30635	5.50313e-07	Transcription elongation factor spt-6		NODE_44676_length_2115_cov_1604.368756_g18914_i2	1.12889	4.75854e-06	Fasciclin-like arabinogalactan protein 13		NODE_24529_length_2706_cov_147.426889_g10164_i2	4.65712	9.82836e-07	NAC domain-containing protein 8
	NODE_158704_length_841_cov_48.026042_g79404_i0	-2.30528	5.71996e-06	Protein SHOOT GRAVITROPISM 5		NODE_120143_length_1127_cov_725.637571_g54945_i0	1.12774	0.0474739	Glutathione transferase		NODE_159308_length_837_cov_64.143979_g79836_i0	4.65156	6.96725e-10	Casein kinase substrate, phosphoprotein PP28
	NODE_47529_length_2055_cov_34.449041_g21287_i0	-2.30459	0.000144654	Sequence-specific DNA binding transcription factor		NODE_85790_length_1474_cov_111.704497_g21007_i2	1.12678	0.0104806	Gamma-glutamyl peptidase 1		NODE_45960_length_2087_cov_56.866435_g18225_i1	4.65033	1.40588e-16	PLATZ transcription factor
	NODE_73238_length_1633_cov_32.449359_g29716_i1	-2.30427	8.8489e-06	E3 ubiquitin-protein ligase family		NODE_180177_length_712_cov_4311.312989_g95601_i0	1.12644	0.0350226	Sucrose: fructan 6-fructosyltransferase		NODE_182756_length_698_cov_290.444800_g97733_i0	4.64984	3.61337e-15	SPX domain-containing protein 3
	NODE_71034_length_1663_cov_46.215094_g31211_i0	-2.30387	0.000137219	Alpha/beta-Hydrolases superfamily protein		NODE_33973_length_2384_cov_122.597577_g15575_i0	1.12639	0.0466811	E3 ubiquitin-protein ligase BOI		NODE_243553_length_458_cov_1837.815584_g35591_i5	4.64368	8.61402e-07	Hydrophobic protein LTI6A
	NODE_80799_length_1535_cov_14.588235_g35520_i0	-2.30333	0.000206356	Unknown protein		NODE_211885_length_563_cov_191.785714_g103772_i1	1.12615	0.0227481	Calcium-dependent protein kinase 10		NODE_121937_length_1111_cov_617.320809_g22318_i2	4.64264	2.36561e-32	Auxin-repressed protein
	NODE_166957_length_790_cov_26.567643_g85361_i0	-2.30195	0.000917713	Unknown protein		NODE_147655_length_915_cov_634.646081_g71744_i0	1.12531	0.0382411	Unknown protein		NODE_20976_length_2865_cov_42.313754_g10070_i0	4.63926	4.81935e-34	Protein ESKIMO 1
	NODE_89409_length_1431_cov_150.143594_g2978_i9	-2.30191	0.00452164	187-kDa microtubule-associated protein AIR9		NODE_103921_length_1278_cov_500.786722_g46464_i0	1.12509	0.00532966	RNA-dependent RNA polymerase		NODE_43358_length_2144_cov_5802.840174_g5234_i4	4.63878	4.11643e-38	GDSL esterase/lipase
	NODE_78437_length_1564_cov_26.991952_g34457_i0	-2.30181	4.63074e-05	Unknown protein		NODE_69277_length_1688_cov_9204.056966_g27802_i1	1.12432	0.000120559	Dehydrin		NODE_70165_length_1675_cov_11708.620474_g372_i37	4.63861	7.90251e-08	Cytosolic endo-beta-N-acetylglucosaminidase
	NODE_22125_length_2811_cov_12.757487_g10576_i0	-2.30095	3.15676e-08	Receptor-like kinase		NODE_46049_length_2084_cov_682.270512_g20644_i0	1.12334	0.0143612	Chaperone DnaJ-domain superfamily protein		NODE_58230_length_1858_cov_1672.387675_g20465_i1	4.63804	1.85107e-31	Cysteine proteinase
	NODE_144483_length_938_cov_14.239306_g69654_i0	-2.30034	0.00157006	Unknown protein		NODE_183915_length_692_cov_1218.896607_g98685_i0	1.12332	0.0278844	Ethylene-responsive transcription factor 1		NODE_14840_length_3218_cov_472.050874_g5054_i1	4.63693	1.10342e-23	Wall-associated receptor kinase 1
	NODE_144976_length_934_cov_240.329849_g69985_i0	-2.29992	1.63854e-10	NRRH1-like protein		NODE_136594_length_996_cov_104.014085_g64628_i0	1.12241	0.0488137	Os07g0120600-like protein		NODE_132748_length_1025_cov_230.284664_g62306_i0	4.63539	4.52177e-19	Ring finger protein 149
	NODE_20862_length_2869_cov_1733.319027_g9298_i3	-2.29983	5.93095e-33	Zinc finger CCCH domain-containing protein 53		NODE_84992_length_1483_cov_532.790780_g37430_i0	1.12223	0.0408076	OO_Ba0005L10-OO_Ba0081K17.6 protein		NODE_184769_length_688_cov_60.713821_g99408_i0	4.63482	1.94265e-06	Chlorophyll a-b binding protein 2, chloroplastic
	NODE_177913_length_725_cov_12.529141_g93805_i0	-2.29954	0.00460162	Wound-induced protein		NODE_74719_length_1613_cov_84.319481_g32772_i0	1.12147	0.0363277	Unknown protein		NODE_154596_length_868_cov_96.036478_g63641_i1	4.63446	3.92611e-14	Ubiquinol oxidase
	NODE_1222_length_6145_cov_68.478261_g709_i0	-2.29886	0.00164729	Caffeoylshikimate esterase		NODE_69618_length_1683_cov_543.196894_g23866_i1	1.12105	0.0302462	DCD (Development and Cell Death) domain protein		NODE_72792_length_1639_cov_21.019796_g31948_i0	4.63336	6.5568e-07	Annexin D4
	NODE_123451_length_1099_cov_170.578947_g45511_i2	-2.29867	0.00458362	IQ-domain 25		NODE_230845_length_495_cov_247.497630_g141157_i0	1.12038	0.0365913	S-adenosylmethionine synthase 1		NODE_236459_length_478_cov_648.755556_g146592_i0	4.6331	2.1872e-07	Vacuolar processing enzyme 4
	NODE_72977_length_1636_cov_535.303903_g24433_i1	-2.29733	0.00309556	Protein POLLENLESS 3-LIKE 2		NODE_87938_length_1448_cov_249.325091_g32375_i2	1.11967	0.034237	Ethylene-responsive transcription factor		NODE_49047_length_2026_cov_12.361495_g21921_i0	4.63169	1.83146e-07	Metal tolerance protein 1
	NODE_129338_length_1051_cov_185.490798_g57071_i1	-2.29491	0.000111191	Unknown protein		NODE_118897_length_1138_cov_1197.235681_g12738_i6	1.1184	0.00534208	B-box zinc finger protein 19		NODE_35399_length_2343_cov_557.154626_g16192_i0	4.63144	1.45882e-06	Phosphatidylinositol N-acetyglucosaminlytransferase subunit P-related
	NODE_82998_length_1507_cov_52.267782_g1443_i26	-2.29479	0.00312665	transcription factor bHLH68-like		NODE_64898_length_1752_cov_741.899940_g4124_i5	1.11744	0.00858926	Protein phosphatase 2c, putative		NODE_230209_length_497_cov_1255.613208_g140538_i0	4.62955	3.60565e-23	Early nodulin-like protein 9
	NODE_48868_length_2029_cov_538.709611_g12573_i1	-2.29366	0.00462825	Acyl-coenzyme A oxidase		NODE_96394_length_1354_cov_1007.957845_g42712_i0	1.11552	0.020618	rRNA N-glycosidase		NODE_308568_length_334_cov_649.996169_g218198_i0	4.629	8.03826e-11	Unknown protein
	NODE_200069_length_612_cov_3234.857143_g112550_i0	-2.29339	6.93468e-13	Histone H4		NODE_81154_length_1530_cov_309.037749_g33815_i1	1.11552	0.00393307	Chr1:1772454-1773228 REVERSE LENGTH=189		NODE_19147_length_2959_cov_7.482328_g9270_i0	4.62776	1.60258e-09	Root phototropism protein 3
	NODE_18492_length_2994_cov_16.631633_g8983_i0	-2.29284	0.00139841	BTB/POZ domain-containing protein		NODE_150501_length_896_cov_110.415553_g50083_i1	1.11547	0.0228335	F-box family protein-like		NODE_62187_length_1794_cov_340.285880_g22318_i1	4.62746	1.73116e-12	Auxin-repressed 12.5 kDa
	NODE_182452_length_700_cov_18.968102_g97483_i0	-2.29266	0.00135465	Unknown protein		NODE_5413_length_4276_cov_18.097074_g1082_i1	1.11379	0.0194695	Unknown protein		NODE_47117_length_2062_cov_753.717446_g21124_i0	4.62597	2.78885e-22	Serine/threonine-protein kinase UCNL
	NODE_156331_length_856_cov_1976.564496_g36636_i1	-2.29265	0.000533665	DEK domain-containing chromatin associated protein		NODE_91867_length_1403_cov_931.588722_g32500_i1	1.11356	0.00971587	DUF3511 domain protein		NODE_93507_length_1385_cov_655.047256_g26820_i2	4.62176	2.42804e-23	Carboxypeptidase
	NODE_50441_length_1997_cov_539.221933_g10272_i3	-2.29261	4.28979e-05	Auxin response factor 24		NODE_236442_length_478_cov_1733.481481_g146577_i0	1.11323	3.92863e-10	Actin-depolymerizing factor 5		NODE_51313_length_1981_cov_7.099057_g22891_i0	4.61436	2.75005e-06	Cytochrome P450
	NODE_176433_length_733_cov_138.215152_g65225_i1	-2.29242	8.20889e-06	Phytosulfokines 5		NODE_74863_length_1611_cov_241.669701_g32832_i0	1.11213	0.000631985	Mitogen activated protein kinase kinase kinase		NODE_112089_length_1200_cov_196.996451_g50599_i0	4.61157	4.4315e-09	Unknown protein
	NODE_84976_length_1483_cov_1064.090071_g30904_i1	-2.2921	0.00281887	Protein phosphatase 2C containing protein		NODE_134233_length_1013_cov_1597.520213_g63211_i0	1.11137	0.0446436	Cortical cell-delineating protein		NODE_8055_length_3853_cov_454.230952_g1342_i4	4.61084	2.2315e-14	Chr4:7684417-7686691 REVERSE LENGTH=494
	NODE_51410_length_1979_cov_19.430745_g22927_i0	-2.29176	0.000213234	Transcription factor bHLH96		NODE_96022_length_1358_cov_800.763424_g30507_i2	1.11024	0.00223835	Ubiquitin-conjugating enzyme E2 32		NODE_45693_length_2093_cov_54.377723_g20500_i0	4.60973	9.77148e-13	Peptide-N4-(N-acetyl-beta-glucosaminyl)asparagine amidase A protein
	NODE_99283_length_1325_cov_101.897764_g44132_i0	-2.2899	1.33782e-12	Receptor-like kinase 1		NODE_59480_length_1838_cov_62.734278_g20145_i1	1.10675	0.00531239	2-oxoglutarate (2OG) and Fe(II)-dependent oxygenase superfamily protein		NODE_69207_length_1689_cov_1006.915223_g18535_i3	4.60869	1.35197e-12	Caleosin
	NODE_44760_length_2114_cov_13.921117_g20129_i0	-2.2892	0.00481477	MYB-related transcription factor		NODE_270211_length_396_cov_870.659443_g179893_i0	1.10596	0.0325116	Plant/F1M20-13 protein		NODE_42553_length_2163_cov_116.985167_g19183_i0	4.60856	1.33405e-06	Zinc finger family protein
	NODE_24191_length_2721_cov_254.024924_g10346_i1	-2.28859	7.01875e-10	cDNA clone:006-306-H07, full insert sequence		NODE_199449_length_615_cov_244.918819_g112003_i0	1.10413	0.00121387	Cyclin-T1-1		NODE_194442_length_639_cov_20.431095_g107618_i0	4.60804	2.05069e-06	Lipid transfer protein1
	NODE_241059_length_465_cov_161.642857_g151065_i0	-2.28824	3.65351e-08	Auxin-responsive protein		NODE_171556_length_761_cov_1381.655523_g20644_i1	1.10373	0.0360176	Chaperone DnaJ-domain superfamily protein		NODE_132929_length_1024_cov_24.873817_g62411_i0	4.60768	3.39956e-07	Zinc finger protein ZAT11
	NODE_52152_length_1965_cov_13.617336_g23254_i0	-2.28644	1.01602e-05	Unknown protein		NODE_111597_length_1205_cov_81.476148_g42385_i2	1.10364	0.00930402	Spermidine export MdtI		NODE_94955_length_1370_cov_30.903624_g42039_i0	4.60496	3.13087e-14	Protein CDI
	NODE_107370_length_1245_cov_95.389078_g48142_i0	-2.28592	1.4654e-06	Jasmonic acid-amido synthetase JAR1		NODE_219965_length_532_cov_1239.309368_g130806_i0	1.10343	0.0116151	Chr1:4577229-4577813 REVERSE LENGTH=194		NODE_71784_length_1653_cov_8.678481_g31541_i0	4.60272	3.68576e-07	NAC domain-containing protein 77
	NODE_124508_length_1090_cov_607.978368_g32974_i3	-2.28586	0.00443106	Transcription elongation factor, putative, expressed		NODE_108100_length_1238_cov_221.218026_g38334_i1	1.10212	0.0316315	Ethylene-responsive factor-like transcription factor		NODE_185260_length_685_cov_650.880719_g89243_i1	4.60207	2.90948e-22	2-oxoglutarate-dependent dioxygenase DAO
	NODE_21618_length_2835_cov_300.314989_g10346_i0	-2.28583	3.35734e-14	cDNA clone:006-306-H07, full insert sequence		NODE_48718_length_2032_cov_275.478816_g17902_i2	1.10043	0.00232227	Cytochrome P450 family protein		NODE_140071_length_970_cov_82.576366_g66827_i0	4.60061	5.95065e-09	Calcium-binding EF-hand
	NODE_99091_length_1327_cov_120.154705_g44033_i0	-2.28506	2.13247e-08	Alcohol dehydrogenase-like 6		NODE_133876_length_1016_cov_334.454931_g62989_i0	1.09951	7.78252e-05	Non-specific serine/threonine protein kinase		NODE_151809_length_887_cov_240.507371_g74611_i0	4.60051	2.38789e-22	Actin-depolymerizing factor 3
	NODE_188326_length_669_cov_1379.110738_g102415_i0	-2.28258	3.16123e-05	Wound induced protein		NODE_284966_length_369_cov_1508.138514_g194614_i0	1.09923	0.0291784	Plant/MSJ11-3 protein, putative		NODE_40502_length_2210_cov_14.866635_g18329_i0	4.59847	5.32609e-07	Unknown protein
	NODE_113214_length_1190_cov_34.660698_g34871_i1	-2.28255	7.11619e-06	RPM1-interacting protein 4		NODE_149721_length_901_cov_183.177536_g73178_i0	1.09885	0.0132506	Chr5:9423151-9423357 FORWARD LENGTH=68		NODE_85144_length_1481_cov_4613.612216_g139_i7	4.59564	3.01333e-14	Unknown protein
	NODE_106599_length_1252_cov_372.849873_g20011_i2	-2.28006	0.00107422	Methyltransferase-like protein 17, mitochondrial		NODE_84093_length_1494_cov_186.036594_g14233_i2	1.09823	0.00112026	MYB transcription factor		NODE_70380_length_1672_cov_2668.722326_g26904_i1	4.59425	1.32585e-15	Gibberellin-regulated protein 2
	NODE_14287_length_3260_cov_111.098839_g6464_i2	-2.27975	2.89364e-09	Auxin response factor 8		NODE_137502_length_989_cov_171.362445_g65213_i0	1.09756	0.0127115	Arogenate dehydratase 3, chloroplastic		NODE_126118_length_1078_cov_17.026866_g58336_i0	4.59377	2.61643e-06	Heavy metal-associated isoprenylated plant protein 20
	NODE_92617_length_1395_cov_451.219365_g40971_i0	-2.27948	7.38496e-05	Replication protein A 32 kDa subunit A		NODE_121492_length_1115_cov_3118.853167_g55704_i0	1.09689	0.0337944	Acid beta-fructofuranosidase		NODE_160121_length_832_cov_16.926219_g80397_i0	4.59301	2.77477e-07	Unknown protein
	NODE_176569_length_732_cov_446.300455_g92726_i0	-2.27932	0.00100947	Potassium channel beta subunit protein		NODE_178931_length_719_cov_1362.357585_g94621_i0	1.09675	0.000475276	Ankyrin repeat domain-containing protein 2A		NODE_139262_length_976_cov_129.127353_g66320_i0	4.59109	4.14606e-12	Unknown protein
	NODE_138520_length_981_cov_564.139868_g3113_i10	-2.27879	0.00464444	Ubiquitin-like superfamily protein		NODE_52029_length_1967_cov_71.296199_g23199_i0	1.09646	5.6763e-06	Glutaredoxin-like		NODE_68714_length_1696_cov_144.996919_g19760_i3	4.59088	4.76963e-09	Homeobox-leucine zipper protein
	NODE_167217_length_788_cov_317.004196_g15780_i6	-2.27854	0.000249445	Isopentenyl-diphosphate isomerase		NODE_116981_length_1155_cov_283.064695_g53220_i0	1.09569	0.00196623	Oxidoreductase/ transition metal ion binding protein		NODE_81388_length_1527_cov_46.616231_g35784_i0	4.58821	1.71739e-12	Mitogen-activated protein kinase 5
	NODE_75104_length_1608_cov_112.484039_g32941_i0	-2.27765	0.00152684	5'-adenylylsulfate reductase		NODE_41708_length_2181_cov_824.481499_g10630_i4	1.09462	0.0416923	Amine oxidase		NODE_199037_length_617_cov_75.933824_g111632_i0	4.58645	1.272e-06	Unknown protein
	NODE_8851_length_3759_cov_29.537168_g3139_i1	-2.27745	2.12548e-05	Chr3:1510160-1513301 FORWARD LENGTH=648		NODE_66947_length_1721_cov_868.986650_g29497_i0	1.09319	0.013123	RNA-binding (RRM/RBD/RNP motifs) family protein		NODE_106396_length_1254_cov_528.342930_g47666_i0	4.58592	4.92153e-06	Transcription factor tga1
	NODE_15893_length_3149_cov_14.558843_g4168_i1	-2.27657	0.001043	Receptor protein kinase-like protein ZAR1		NODE_199519_length_615_cov_12.247232_g112060_i0	1.09163	0.013395	Peroxidase		NODE_208365_length_577_cov_80.045635_g120042_i0	4.58325	1.13179e-11	Unknown protein
	NODE_110299_length_1217_cov_326.222902_g49654_i0	-2.2764	1.57222e-06	Unknown protein		NODE_37057_length_2296_cov_1468.490328_g7932_i5	1.09159	0.000701824	Alkaline alpha-galactosidase seed imbibition protein		NODE_55302_length_1907_cov_5.628135_g24618_i0	4.5831	1.90587e-06	BTB/POZ domain-containing protein
	NODE_71005_length_1663_cov_401.071698_g8576_i7	-2.27522	0.000536783	Hydroxyproline-rich glycoprotein family protein		NODE_273935_length_389_cov_1061.537975_g183603_i0	1.08997	0.00430946	Unknown protein		NODE_71898_length_1651_cov_125.868821_g23462_i2	4.5792	2.68093e-16	Late embryogenesis abundant protein, LEA-14
	NODE_106880_length_1250_cov_21.915888_g4314_i2	-2.27273	0.000899892	Disease resistance protein RPS2		NODE_191946_length_651_cov_124.140138_g105478_i0	1.08875	0.0203437	Unknown protein		NODE_72203_length_1647_cov_17.630877_g31702_i0	4.57918	1.83684e-06	remorin
	NODE_29138_length_2537_cov_15.810471_g13547_i0	-2.27154	2.93964e-08	Protein GAMETE EXPRESSED 3		NODE_115295_length_1170_cov_1711.411121_g52323_i0	1.08822	0.0162515	Remorin 4.1		NODE_47024_length_2064_cov_746.585133_g21083_i0	4.57882	5.36517e-43	3'-N-debenzoyl-2'-deoxytaxol N-benzoyltransferase
	NODE_118759_length_1139_cov_2258.053471_g2773_i14	-2.27097	0.00375508	Mitochondrial processing peptidase beta subunit, mitochondrial, putative, expressed		NODE_195625_length_633_cov_1027.903571_g108661_i0	1.08795	0.0456968	DnaJ subfamily C member 16		NODE_126069_length_1078_cov_161.127363_g53357_i1	4.57817	3.80551e-15	cDNA clone:006-306-H07, full insert sequence
	NODE_43998_length_2131_cov_125.245870_g19661_i1	-2.27025	2.37351e-08	Cyclin-D4-1		NODE_200980_length_608_cov_1250.502804_g113373_i0	1.0878	0.000203976	Heptahelical transmembrane protein 5		NODE_31528_length_2457_cov_832.502097_g14524_i0	4.57626	3.22714e-11	NAC domain-containing protein 73
	NODE_9965_length_3636_cov_1207.348021_g978_i6	-2.26998	0.000837581	Histone H3.3		NODE_95720_length_1362_cov_71.888285_g42386_i0	1.08736	0.0343803	EGF domain-specific O-linked N-acetylglucosamine transferase		NODE_146199_length_925_cov_573.697183_g54697_i1	4.57545	1.3895e-16	Glycosyltransferase
	NODE_52261_length_1963_cov_128.968254_g23295_i0	-2.26885	0.00222322	Cytochrome P450		NODE_96817_length_1350_cov_424.360219_g42892_i0	1.08696	0.00740112	Chr4:14012032-14012464 REVERSE LENGTH=80		NODE_67497_length_1713_cov_1653.887805_g11896_i1	4.57512	1.02618e-09	Unknown protein
	NODE_82735_length_1510_cov_234.796103_g5716_i3	-2.26815	5.01464e-08	Isoaspartyl peptidase/L-asparaginase		NODE_87425_length_1454_cov_351.577118_g38542_i0	1.08644	7.25196e-07	Unknown protein		NODE_142186_length_954_cov_318.247446_g68141_i0	4.57322	7.95713e-13	EGF domain-specific O-linked N-acetylglucosamine transferase-like
	NODE_14228_length_3263_cov_175.464890_g7044_i0	-2.26749	0.000721062	DNA helicase		NODE_4117_length_4600_cov_580.065606_g73_i6	1.08621	0.0130353	Disease resistance protein RPM1		NODE_100456_length_1312_cov_3455.942696_g44704_i0	4.57104	2.53995e-29	Unknown protein
	NODE_79625_length_1549_cov_435.320461_g35013_i0	-2.26734	2.51819e-12	Leucine-rich repeat receptor-like serine/threonine-protein kinase BAM1		NODE_93084_length_1390_cov_217.979499_g41175_i0	1.08612	0.0162128	Chr5:19116843-19117639 FORWARD LENGTH=177		NODE_87180_length_1457_cov_60.127168_g28011_i2	4.56862	5.53842e-10	Unknown protein
	NODE_173053_length_753_cov_37.054412_g89973_i0	-2.26613	0.000441657	DNA helicase PIF1, ATP-dependent		NODE_306310_length_337_cov_889.340909_g188_i26	1.0861	7.82929e-05	Unknown protein		NODE_84181_length_1493_cov_152.454930_g37065_i0	4.56772	5.22589e-14	Unknown protein
	NODE_133494_length_1019_cov_448.186047_g26563_i1	-2.26611	4.39091e-08	GDP-L-galactose phosphorylase 2		NODE_58018_length_1862_cov_159.953046_g13606_i3	1.08524	0.00687739	Core-2/I-branching beta-16-N-acetylglucosaminyltransferase family protein		NODE_118305_length_1143_cov_6008.700000_g41371_i2	4.5676	1.37833e-85	Unknown protein
	NODE_85986_length_1472_cov_26.673338_g28203_i1	-2.26543	1.4946e-06	Unknown protein		NODE_59652_length_1835_cov_263.221907_g26379_i0	1.08287	0.0276558	E3 ubiquitin-protein ligase RING1		NODE_193954_length_641_cov_639.396127_g107206_i0	4.56582	7.28754e-14	Unknown protein
	NODE_93936_length_1381_cov_59.820336_g41566_i0	-2.26543	0.00116647	Mitogen-activated protein kinase kinase kinase A		NODE_152924_length_879_cov_545.663772_g75384_i0	1.08247	0.00131775	cDNA clone:006-306-H07, full insert sequence		NODE_166617_length_792_cov_24.308762_g85102_i0	4.5633	2.35122e-08	LLA-115
	NODE_58520_length_1853_cov_379.958989_g20045_i1	-2.26456	0.000205495	Protein TIFY 10b		NODE_164732_length_803_cov_2404.990411_g57465_i2	1.08246	0.0253498	Hydrophobic protein LTI6B		NODE_23978_length_2730_cov_577.415506_g11351_i0	4.562	9.01053e-09	F-box protein interaction domain containing protein
	NODE_37831_length_2277_cov_6.433757_g17215_i0	-2.26422	0.000464028	Unknown protein		NODE_61389_length_1807_cov_140.619954_g27130_i0	1.082	0.00156677	C2 domain-containing protein-like		NODE_3913_length_4658_cov_28.286587_g929_i2	4.56013	8.47077e-07	Transposon Ty3-I Gag-Pol polyprotein
	NODE_15413_length_3181_cov_18.768340_g7566_i0	-2.26398	5.18893e-07	MORC family CW-type zinc finger protein 3		NODE_19317_length_2948_cov_367.971826_g9342_i0	1.08171	0.00325151	DUF1685 family protein		NODE_142391_length_953_cov_13.909091_g68270_i0	4.55963	2.61911e-06	Glutathione-S-transferase 2
	NODE_253195_length_434_cov_91.138504_g162984_i0	-2.26397	0.000388004	Unknown protein		NODE_226830_length_508_cov_824.094253_g2094_i4	1.08169	0.0104813	Unknown protein		NODE_81886_length_1520_cov_8378.860401_g6076_i8	4.55646	6.69742e-24	Caffeic acid-O-methyltransferase
	NODE_110649_length_1214_cov_79.719544_g1989_i14	-2.26273	0.000843952	3-oxoacyl-[acyl-carrier-protein] synthase		NODE_150742_length_894_cov_885.704019_g73861_i0	1.08075	0.0253498	Porphobilinogen deaminase		NODE_26628_length_2624_cov_48.773814_g12499_i0	4.55575	2.42844e-12	Adenylate isopentenyltransferase
	NODE_188222_length_670_cov_19.916248_g102322_i0	-2.2622	0.00202296	BHLH transcription factor		NODE_80739_length_1535_cov_1024.594391_g35500_i0	1.07954	0.0156808	Protein EARLY RESPONSIVE TO DEHYDRATION 15		NODE_154099_length_871_cov_739.298246_g36718_i4	4.55484	2.71378e-08	Salt response protein
	NODE_184779_length_688_cov_28.936585_g99416_i0	-2.26205	0.00207218	Protein SHI RELATED SEQUENCE 1		NODE_71870_length_1651_cov_648.346641_g7832_i2	1.07942	0.0221971	Protein ESKIMO 1		NODE_197505_length_624_cov_502.765880_g38542_i1	4.55433	4.46769e-21	Unknown protein
	NODE_193015_length_646_cov_54.331588_g106402_i0	-2.26171	4.01258e-05	Unknown protein		NODE_10992_length_3530_cov_282.329476_g268_i7	1.07789	0.000392775	Unknown protein		NODE_273431_length_390_cov_231.091483_g183100_i0	4.55408	8.63782e-10	Unknown protein
	NODE_77699_length_1573_cov_141.550667_g34121_i0	-2.26162	1.04572e-06	cDNA clone:001-032-A03, full insert sequence		NODE_81539_length_1525_cov_58.358127_g35850_i0	1.07601	0.00665456	F-box domain containing protein		NODE_39487_length_2236_cov_17.341655_g17902_i0	4.5538	2.62122e-07	Cytochrome P450 family protein
	NODE_91622_length_1406_cov_196.816204_g19039_i5	-2.26128	2.38977e-13	Transcription factor protein		NODE_159419_length_836_cov_599.640891_g79923_i0	1.07599	0.00145934	Paired amphipathic helix protein Sin3-like 4		NODE_4333_length_4545_cov_369.540921_g1090_i1	4.55213	8.66868e-17	Unknown protein
	NODE_75931_length_1597_cov_42.846457_g33323_i0	-2.26099	0.000314759	Unknown protein		NODE_69027_length_1692_cov_118.499074_g30382_i0	1.0758	0.00541959	Alpha/beta-Hydrolases superfamily protein		NODE_132758_length_1025_cov_190.678571_g43979_i1	4.55015	6.21588e-20	Blue copper protein
	NODE_57107_length_1876_cov_258.554077_g25339_i0	-2.25921	0.000487808	Oxysterol-binding protein		NODE_70747_length_1667_cov_390.439774_g31101_i0	1.07546	0.00881452	Chr1:1772454-1773228 REVERSE LENGTH=189		NODE_30633_length_2488_cov_7.227743_g14159_i0	4.54979	8.1904e-07	Cytochrome P450 71D8
	NODE_43795_length_2135_cov_197.562076_g13602_i1	-2.25792	0.00298089	Chromatin assembly factor 1 subunit B		NODE_148100_length_912_cov_1028.967819_g72042_i0	1.07513	8.81036e-05	Cysteine proteinase inhibitor		NODE_3782_length_4693_cov_85.111039_g1841_i1	4.54951	2.03249e-40	ABC transporter B family member 11
	NODE_55884_length_1897_cov_12.433662_g24849_i0	-2.25693	0.00148186	VAN3-binding protein isoform X2		NODE_126989_length_1070_cov_907.701103_g58834_i0	1.0749	0.02448	Unknown protein		NODE_61280_length_1809_cov_49.404954_g27084_i0	4.54887	4.94619e-07	Homeobox-leucine zipper family protein
	NODE_94435_length_1375_cov_1263.985407_g41803_i0	-2.25587	5.25126e-17	Homeobox protein knotted-1-like 6		NODE_35682_length_2335_cov_191.303271_g16306_i0	1.07461	0.0499866	ultraviolet-B receptor UVR8-like isoform X2		NODE_99781_length_1320_cov_53.838813_g44375_i0	4.54548	9.1047e-16	Transcription factor TGA2
	NODE_154405_length_869_cov_419.930905_g76419_i0	-2.2553	4.1048e-05	Protein PLANT CADMIUM RESISTANCE 3		NODE_72315_length_1645_cov_291.174936_g4680_i8	1.07458	0.00138863	50S ribosomal protein L28		NODE_126831_length_1072_cov_20.819820_g58745_i0	4.54531	2.71026e-07	Membrane lipoprotein lipid attachment site-like protein, putative (DUF1223)
	NODE_61696_length_1802_cov_94.205321_g19946_i2	-2.25369	0.00274385	GDSL esterase/lipase		NODE_218136_length_539_cov_243.984979_g129097_i0	1.07406	0.0143075	Receptor protein kinase, putative		NODE_51306_length_1981_cov_16.746855_g22886_i0	4.54043	6.26291e-09	Unknown protein
	NODE_170952_length_765_cov_188.588150_g88374_i0	-2.25259	1.67765e-06	Unknown protein		NODE_87090_length_1458_cov_125.981227_g38388_i0	1.07363	0.00866699	TCP transcription factor		NODE_97568_length_1343_cov_9.258268_g43254_i0	4.53928	2.8675e-06	Phosphate transporter 6
	NODE_208344_length_577_cov_162.577381_g120025_i0	-2.25136	7.55303e-08	CDT1-like protein a, chloroplastic		NODE_118705_length_1140_cov_84.702905_g54151_i0	1.07343	0.00947057	Heme-binding protein 2		NODE_136697_length_995_cov_314.391540_g60363_i1	4.53917	2.78247e-06	Peroxygenase
	NODE_111243_length_1208_cov_514.900441_g17585_i4	-2.25083	0.000242965	DnaJ domain containing protein, expressed		NODE_23202_length_2762_cov_1037.953142_g5028_i3	1.07324	0.00257704	Lipoxygenase		NODE_141235_length_961_cov_446.145270_g67053_i1	4.53816	6.16902e-08	Calcium-binding EF-hand
	NODE_173854_length_748_cov_208.650370_g90614_i0	-2.2498	1.45308e-11	Protein UNUSUAL FLORAL ORGANS		NODE_316431_length_324_cov_720.601594_g226058_i0	1.07177	0.0416923	Two-component response regulator 9-like protein		NODE_177870_length_725_cov_96.363497_g93773_i0	4.53619	8.08891e-10	Alpha-glucan phosphorylase, H isozyme
	NODE_117347_length_1152_cov_138.939759_g53413_i0	-2.24945	0.0028203	Ethylene-responsive transcription factor RAP2-2		NODE_64201_length_1762_cov_1293.445826_g16319_i1	1.07163	1.7257e-07	WRKY transcription factor		NODE_45479_length_2098_cov_10.364444_g20416_i0	4.53295	6.63753e-07	AMP-dependent synthetase and ligase family protein, putative, expressed
	NODE_113961_length_1183_cov_59.916216_g43878_i1	-2.24916	0.00570912	Unknown protein		NODE_73415_length_1630_cov_995.958895_g29497_i2	1.07046	0.00992851	RNA-binding (RRM/RBD/RNP motifs) family protein		NODE_98192_length_1336_cov_71.238321_g42385_i1	4.53226	7.31245e-12	Unknown protein
	NODE_95072_length_1369_cov_16.973765_g34387_i1	-2.24656	0.000704238	Tetraspanin-6		NODE_51603_length_1975_cov_197.127234_g17894_i1	1.06973	0.0192997	Cytochrome P450		NODE_143185_length_947_cov_322.949657_g68800_i0	4.53088	1.20779e-16	Unknown protein
	NODE_48828_length_2030_cov_426.338273_g1453_i8	-2.2461	0.0057116	DNA-directed RNA polymerase subunit beta		NODE_65943_length_1736_cov_183.909200_g29057_i0	1.06858	0.00205633	F-box domain containing protein		NODE_85725_length_1475_cov_21.553495_g37767_i0	4.53086	7.92128e-12	F-box protein PP2-B10
	NODE_22070_length_2814_cov_23.587012_g10546_i0	-2.24427	4.03992e-05	HGWP repeat containing protein-like		NODE_147112_length_919_cov_298.419622_g71381_i0	1.06726	0.00224886	Unknown protein		NODE_128965_length_1054_cov_448.764526_g37877_i2	4.53063	8.56995e-30	Chr3:995520-997180 FORWARD LENGTH=266
	NODE_15957_length_3145_cov_138.644206_g7791_i0	-2.24384	0.000107541	IQ-domain 11		NODE_213907_length_555_cov_3814.566390_g125142_i0	1.06723	0.000122153	GDSL esterase/lipase		NODE_145526_length_930_cov_337.263711_g872_i7	4.52956	3.69069e-08	Type IV inositol polyphosphate 5-phosphatase 3
	NODE_52503_length_1958_cov_20.422281_g23387_i0	-2.24145	0.0031256	SAUR-like auxin-responsive protein family		NODE_81886_length_1520_cov_8378.860401_g6076_i8	1.06704	0.0412696	Caffeic acid-O-methyltransferase		NODE_12122_length_3431_cov_259.259976_g4185_i1	4.52846	1.07016e-14	SNARE associated Golgi protein family
	NODE_144174_length_940_cov_84.262976_g69441_i0	-2.24114	8.7494e-05	Unknown protein		NODE_124623_length_1089_cov_1248.643701_g57470_i0	1.06662	7.94351e-09	Chr1:24440471-24441013 REVERSE LENGTH=180		NODE_112892_length_1193_cov_9.333929_g51022_i0	4.52686	3.71824e-06	Early nodulin-like protein 1
	NODE_91026_length_1413_cov_9.243284_g40190_i0	-2.24075	0.00237822	WRKY transcription factor 1		NODE_75442_length_1603_cov_1051.648366_g30043_i1	1.0665	0.00359947	Bax inhibitor-1		NODE_50633_length_1994_cov_10.216033_g22601_i0	4.52341	4.75008e-08	AT-hook motif nuclear-localized protein 13
	NODE_59901_length_1831_cov_115.631968_g26489_i0	-2.24038	1.30266e-08	Squamosa promoter-binding-like protein 8		NODE_56337_length_1889_cov_237.516520_g4655_i3	1.06635	6.48784e-05	Myosin		NODE_15805_length_3154_cov_530.208374_g7728_i0	4.52271	3.03719e-16	Leucine-rich repeat extensin-like protein 3
	NODE_5016_length_4372_cov_9.953943_g246_i12	-2.23922	1.59636e-05	Retrotransposon protein, putative, unclassified		NODE_117824_length_1148_cov_88.682791_g53670_i0	1.06621	2.41943e-05	BAG family molecular chaperone regulator 4		NODE_252745_length_435_cov_74.110497_g162539_i0	4.5227	8.93761e-08	Unknown protein
	NODE_62056_length_1796_cov_617.650609_g27400_i0	-2.23869	3.60506e-20	Peroxidase		NODE_59582_length_1836_cov_494.450936_g19839_i2	1.06589	0.00178634	Serine/Threonine kinase family protein		NODE_190775_length_657_cov_116.434932_g104477_i0	4.52218	1.07714e-12	Chr3:20590923-20591162 FORWARD LENGTH=79
	NODE_6877_length_4019_cov_1374.422960_g1921_i3	-2.2369	0.000283097	Beta-amylase		NODE_220269_length_531_cov_408.877729_g131090_i0	1.06563	0.0486651	Xyloglucan endotransglucosylase/hydrolase		NODE_146401_length_924_cov_260.239718_g19376_i1	4.52205	3.1408e-13	Aquaporin TIP4-2
	NODE_131977_length_1031_cov_216.871608_g53949_i1	-2.23526	2.67391e-07	Late embryogenesis abundant protein Lea5		NODE_247072_length_449_cov_2118.005319_g156930_i0	1.06525	0.00586017	Ubiquitin-conjugating enzyme E2 8		NODE_105951_length_1259_cov_35.693929_g47446_i0	4.52117	3.34827e-15	Unknown protein
	NODE_15935_length_3147_cov_9.123617_g7780_i0	-2.2351	0.000263876	Unknown protein		NODE_111759_length_1203_cov_1305.480531_g35500_i2	1.06459	0.000143249	Protein EARLY RESPONSIVE TO DEHYDRATION 15		NODE_34657_length_2365_cov_78.133944_g13390_i3	4.51971	3.30783e-06	Peptide transporter PTR2
	NODE_55175_length_1909_cov_78.468954_g1443_i23	-2.23484	8.7377e-05	Transcription factor bHLH68		NODE_267685_length_401_cov_2759.112805_g177374_i0	1.06431	0.000108603	Unknown protein		NODE_13310_length_3331_cov_59.763352_g6645_i0	4.51926	8.90547e-10	(E)-nerolidol synthase
	NODE_113210_length_1190_cov_39.827216_g51194_i0	-2.23475	2.77017e-05	Ternary complex factor MIP1-like		NODE_172442_length_756_cov_518.919473_g89495_i0	1.06349	0.000396094	Persulfide dioxygenase ETHE1 homolog, mitochondrial		NODE_66608_length_1727_cov_18.190447_g29341_i0	4.5189	6.47819e-07	Histone-lysine N-methyltransferase
	NODE_71654_length_1654_cov_360.591398_g8890_i2	-2.23448	0.00606626	KINASE 2B family protein		NODE_51040_length_1986_cov_23.364872_g22306_i1	1.06324	0.00589271	DUF668 domain-containing protein/DUF3475 domain-containing protein		NODE_48718_length_2032_cov_275.478816_g17902_i2	4.5182	6.69124e-29	Cytochrome P450 family protein
	NODE_83010_length_1507_cov_14.859135_g36523_i0	-2.23418	0.000196056	Unknown protein		NODE_77750_length_1572_cov_550.881921_g34150_i0	1.06231	0.0382411	Calcium-dependent lipid-binding (CaLB domain) family protein		NODE_153110_length_878_cov_31.684472_g75503_i0	4.5178	2.91674e-06	Unknown protein
	NODE_193152_length_645_cov_1147.386364_g106524_i0	-2.23415	6.56425e-09	Serine/threonine-protein kinase WNK-related		NODE_15377_length_3183_cov_71.015756_g62_i2	1.06174	0.0456968	Unknown protein		NODE_147850_length_914_cov_138.462545_g71861_i0	4.51541	2.43072e-06	Transmembrane protein, putative
	NODE_201460_length_606_cov_983.414634_g113797_i0	-2.23241	1.74206e-16	Histone H2A		NODE_132466_length_1027_cov_1136.764151_g55839_i1	1.06086	0.00136789	Non-specific phospholipase C4		NODE_212634_length_560_cov_780.755647_g104778_i1	4.51378	2.97296e-07	2-oxoglutarate-dependent dioxygenase DAO
	NODE_87102_length_1458_cov_82.872924_g24022_i1	-2.23181	0.00614613	Unknown protein		NODE_140733_length_965_cov_56.649103_g67248_i0	1.06013	0.0256389	Unknown protein		NODE_100632_length_1311_cov_17.571082_g44774_i0	4.51058	7.6972e-09	Unknown protein
	NODE_168852_length_778_cov_130.059574_g86771_i0	-2.2314	0.000261224	Phospholipase A1-Ibeta2 chloroplastic		NODE_127735_length_1064_cov_551.478305_g22981_i3	1.05878	0.00240035	Unknown protein		NODE_54203_length_1926_cov_319.626012_g22587_i2	4.50937	3.42687e-06	Trehalase
	NODE_106486_length_1253_cov_810.021186_g8576_i8	-2.23057	1.02431e-09	Hydroxyproline-rich glycoprotein family protein		NODE_76394_length_1590_cov_1585.680949_g5844_i5	1.0576	0.0291412	Peroxidase		NODE_147072_length_919_cov_1515.762411_g71357_i0	4.50871	6.9743e-07	Heme oxygenase 1
	NODE_152184_length_884_cov_4689.011097_g74875_i0	-2.23008	2.64151e-05	BAG family molecular chaperone regulator 7		NODE_12169_length_3427_cov_578.644902_g6126_i0	1.05727	0.00124593	Interferon-related developmental regulator family protein		NODE_55488_length_1904_cov_12.829601_g24692_i0	4.50652	1.73146e-06	Endoglucanase 7
	NODE_164426_length_805_cov_158.796448_g83492_i0	-2.2298	1.46936e-05	Protein SPIRAL1-like 4		NODE_197543_length_624_cov_213.490018_g110342_i0	1.05609	0.0110871	Protein EGG APPARATUS-1		NODE_165253_length_800_cov_90.708391_g84099_i0	4.50585	5.02211e-11	CDP-diacylglycerol-glycerol-3-phosphate 3-phosphatidyltransferase
	NODE_48005_length_2046_cov_14.248860_g20834_i1	-2.22977	0.00294037	AAA-ATPase		NODE_171580_length_761_cov_492.274709_g88852_i0	1.05601	0.0159502	Unknown protein		NODE_136263_length_998_cov_905.004324_g307_i18	4.50567	4.28569e-30	2,3-bisphosphoglycerate-independent phosphoglycerate mutase
	NODE_145933_length_927_cov_493.289227_g68699_i1	-2.22711	0.00453891	Protein TIFY 11b		NODE_64143_length_1763_cov_586.545562_g28270_i0	1.05567	0.000726145	Ethylene-responsive transcription factor RAP2-4		NODE_129560_length_1049_cov_1172.279713_g60354_i0	4.50507	2.25823e-06	Plasma membrane ATPase
	NODE_118069_length_1146_cov_22.636533_g53800_i0	-2.227	0.00111425	Unknown protein		NODE_217841_length_540_cov_615.802998_g109567_i1	1.05552	0.0250051	Early nodulin-like protein 9		NODE_109994_length_1220_cov_203.298169_g49494_i0	4.50473	1.96668e-21	Ethylene-responsive transcription factor 2
	NODE_81522_length_1525_cov_148.834022_g28483_i2	-2.22437	0.00624809	NAC domain-containing protein 68		NODE_161118_length_825_cov_585.243351_g81139_i0	1.05545	0.00873909	Serine/threonine-protein kinase HT1		NODE_63055_length_1781_cov_13.957260_g27817_i0	4.50275	2.97117e-06	Cytochrome P450 family protein
	NODE_100234_length_1315_cov_191.741546_g37994_i1	-2.22384	3.95732e-30	Ethylene-responsive transcription factor		NODE_26029_length_2646_cov_357.181500_g717_i8	1.05498	0.0014222	Protein CYPRO4		NODE_4913_length_4395_cov_104.503702_g2656_i0	4.50061	8.48029e-06	Cytochrome P450 87A3
	NODE_62229_length_1794_cov_14.181290_g27475_i0	-2.2238	3.5908e-05	Myb family transcription factor APL		NODE_15766_length_3156_cov_519.012326_g5844_i2	1.05495	0.00470593	Peroxidase		NODE_173626_length_749_cov_2460.394970_g8145_i4	4.49771	3.48491e-09	Heme oxygenase 1
	NODE_140969_length_963_cov_112.226966_g67384_i0	-2.22137	0.00308275	K-stimulated pyrophosphate-energized sodium pump protein		NODE_77794_length_1572_cov_47.446965_g34169_i0	1.05484	0.0107452	Ethylene-responsive transcription factor, putative		NODE_56920_length_1879_cov_1796.676080_g24430_i4	4.49681	3.8887e-20	Amino acid permease 2
	NODE_235834_length_480_cov_28.410319_g145989_i0	-2.22048	0.000545938	Unknown protein		NODE_91675_length_1405_cov_1160.551051_g40499_i0	1.05402	0.000810836	Ankyrin repeat domain-containing protein 2A		NODE_52671_length_1954_cov_148.010633_g20246_i1	4.49654	4.44298e-06	Carboxypeptidase
	NODE_89890_length_1426_cov_11.801922_g39670_i0	-2.21969	0.00209858	Unknown protein		NODE_11199_length_3513_cov_354.248256_g5671_i0	1.05348	0.0151246	Autophagy-related protein		NODE_90800_length_1415_cov_119.961252_g40091_i0	4.49654	9.54111e-06	Extensin
	NODE_33191_length_2407_cov_210.599400_g15234_i0	-2.21912	0.000815849	protein ABIL1-like isoform X2		NODE_103933_length_1278_cov_337.808299_g46467_i0	1.05304	0.00498607	Unknown protein		NODE_107237_length_1246_cov_270.757886_g42368_i2	4.4954	1.37422e-15	Thaumatin-like protein 1a
	NODE_98594_length_1332_cov_34.275616_g43764_i0	-2.21595	0.00041636	Unknown protein		NODE_179505_length_716_cov_563.695179_g95066_i0	1.0529	0.00420257	Ethylene-responsive transcription factor 3		NODE_176119_length_735_cov_40.332326_g92360_i0	4.49441	9.25079e-09	Unknown protein
	NODE_275517_length_386_cov_263.332268_g185182_i0	-2.21563	6.60105e-06	Phosphoglycerate mutase-like protein		NODE_5651_length_4230_cov_77.770026_g213_i6	1.05262	0.0410435	Receptor-like protein kinase FERONIA		NODE_166599_length_792_cov_83.795549_g21889_i1	4.49418	1.93389e-08	Universal stress protein 7364
	NODE_91456_length_1408_cov_151.883895_g26079_i2	-2.21446	0.000859161	Mini-chromosome maintenance complex-binding protein		NODE_144239_length_939_cov_1380.796767_g69490_i0	1.05244	0.0469922	Caleosin		NODE_104053_length_1277_cov_326.303987_g46523_i0	4.49236	6.84873e-09	CASP-like protein
	NODE_167412_length_787_cov_153.970588_g85204_i1	-2.21417	0.00158018	Unknown protein		NODE_68582_length_1698_cov_95.610462_g29775_i1	1.05199	0.00232884	NADPH HC toxin reductase		NODE_16626_length_3101_cov_7465.893989_g1823_i1	4.48998	2.13372e-10	Alpha-L-arabinofuranosidase 1
	NODE_259395_length_419_cov_1447.563584_g169132_i0	-2.21415	5.97329e-15	Ran-binding zinc finger protein		NODE_173824_length_748_cov_889.471111_g90595_i0	1.05193	0.0360981	Catalase		NODE_189606_length_663_cov_37.516949_g103474_i0	4.48995	3.1321e-06	Unknown protein
	NODE_139154_length_977_cov_38.841814_g66251_i0	-2.21406	6.73996e-06	Protein argonaute 1B		NODE_245875_length_452_cov_3954.617414_g155765_i0	1.05065	0.00809481	Unknown protein		NODE_107345_length_1245_cov_278.779010_g48134_i0	4.48888	4.8884e-07	Purple acid phosphatase
	NODE_217894_length_540_cov_75.698073_g128866_i0	-2.21366	2.4079e-05	Chr1:21446237-21447059 REVERSE LENGTH=115		NODE_23029_length_2769_cov_1312.403190_g7932_i3	1.05008	0.00474775	Alkaline alpha-galactosidase seed imbibition protein		NODE_96956_length_1349_cov_30.416144_g42952_i0	4.48754	1.18549e-08	Germin-like protein 2-4
	NODE_185632_length_683_cov_518.190164_g47576_i1	-2.21219	9.47904e-05	Zinc finger (Ran-binding) family protein		NODE_12358_length_3411_cov_79.043739_g6203_i0	1.04994	0.0434102	Myosin-Vb		NODE_103569_length_1282_cov_18.019851_g46266_i0	4.4868	7.22112e-06	Remorin
	NODE_302463_length_342_cov_414.434944_g212097_i0	-2.21173	0.00635547	Transcription factor bHLH35		NODE_30275_length_2499_cov_1419.187964_g6542_i5	1.04979	0.0343128	Purple acid phosphatase		NODE_81618_length_1524_cov_82.995865_g35890_i0	4.48456	3.68107e-19	Unknown protein
	NODE_52507_length_1958_cov_10.507692_g23391_i0	-2.21129	0.000297595	Aldehyde dehydrogenase		NODE_63222_length_1778_cov_329.076833_g23740_i1	1.04897	0.00924228	Carbohydrate esterase, putative (DUF303)		NODE_167885_length_784_cov_54.331927_g86054_i0	4.48455	2.34345e-10	Glycosyltransferases
	NODE_72751_length_1639_cov_342.210089_g30184_i1	-2.21106	0.00248145	dehydrodolichyl diphosphate syntase complex subunit NUS1 isoform X1		NODE_153235_length_877_cov_196.057214_g75587_i0	1.04895	0.0367964	Mediator of RNA polymerase II transcription subunit 8		NODE_54398_length_1923_cov_38.063784_g18511_i1	4.48168	9.79121e-09	MFS general substrate transporter
	NODE_66933_length_1722_cov_13.599151_g29489_i0	-2.21055	0.00132657	Transcription factor bHLH110		NODE_127624_length_1065_cov_283.753024_g59178_i0	1.04865	0.00377008	Receptor-like protein kinase		NODE_43950_length_2132_cov_250.311316_g4505_i7	4.48147	4.55518e-22	Amine oxidase, putative
	NODE_41266_length_2192_cov_51.655026_g1252_i1	-2.21033	1.45502e-07	Unknown protein		NODE_34413_length_2371_cov_732.042646_g8443_i1	1.04861	0.0432981	Protein WEAK CHLOROPLAST MOVEMENT UNDER BLUE LIGHT 1		NODE_94213_length_1378_cov_29.204598_g41687_i0	4.4813	8.95222e-06	Unknown protein
	NODE_45567_length_2096_cov_52.237271_g20453_i0	-2.21026	1.4748e-09	Dof zinc finger protein 2		NODE_143193_length_947_cov_232.328375_g57072_i2	1.04854	0.00292387	Unknown protein		NODE_14426_length_3250_cov_692.573497_g4873_i2	4.47478	8.36785e-08	Serinc-domain containing serine and sphingolipid biosynthesis protein
	NODE_65474_length_1743_cov_264.973054_g26193_i1	-2.20903	0.00022034	PHD finger protein ALFIN-LIKE 2		NODE_39240_length_2241_cov_438.909594_g5702_i13	1.04847	0.027869	Protein disulfide isomerase-like 2-3		NODE_38988_length_2248_cov_55.576552_g17707_i0	4.47273	1.10203e-10	Unknown protein
	NODE_61697_length_1802_cov_92.569115_g27258_i0	-2.20804	0.00410796	GDP-L-galactose phosphorylase 2		NODE_66023_length_1735_cov_49.925993_g29093_i0	1.04828	0.00705739	Cobyric acid synthase		NODE_104291_length_1275_cov_274.313644_g38456_i1	4.46929	5.76976e-06	Cytochrome b561 and DOMON domain-containing protein
	NODE_73966_length_1623_cov_12.685806_g32459_i0	-2.20775	2.95947e-05	LOB domain protein		NODE_91813_length_1404_cov_156.438017_g40563_i0	1.04759	0.029679	UPF0496 protein 4		NODE_40740_length_2204_cov_488.827311_g71_i5	4.46909	1.66354e-17	Mitochondrial outer membrane protein porin 2
	NODE_61579_length_1804_cov_38.958406_g13304_i1	-2.20734	2.06861e-09	UAA transporter		NODE_26238_length_2638_cov_311.043275_g1002_i7	1.04741	0.0053056	Endoglucanase		NODE_56125_length_1893_cov_43.457692_g23385_i1	4.46549	9.80672e-14	Glycosyltransferase
	NODE_31583_length_2456_cov_5.243391_g14553_i0	-2.20562	0.00525998	Retrotransposon protein, putative, unclassified		NODE_303190_length_341_cov_1583.772388_g212823_i0	1.04685	0.0475703	Trehalose 6-phosphate phosphatase		NODE_88747_length_1439_cov_112.259151_g34709_i1	4.46436	1.55665e-17	Spermidine export MdtI
	NODE_27604_length_2590_cov_387.065952_g12896_i0	-2.20516	0.00247777	Protein ZINC INDUCED FACILITATOR-LIKE 1		NODE_77843_length_1571_cov_190.689586_g21253_i2	1.04673	0.0469636	Exostosin family protein-like protein		NODE_5301_length_4304_cov_431.052234_g2649_i1	4.46224	1.21806e-20	Plastid movement impaired protein
	NODE_21342_length_2849_cov_17.600865_g10226_i0	-2.20501	7.11721e-08	Pentatricopeptide repeat-containing protein		NODE_172483_length_756_cov_124.039531_g89523_i0	1.04668	0.0398586	4-alpha-L-fucosyltransferase		NODE_55482_length_1904_cov_30.233752_g24690_i0	4.46189	3.33335e-08	Acid phosphatase
	NODE_150180_length_898_cov_194.290909_g73487_i0	-2.2038	3.6932e-09	DNA helicase		NODE_135979_length_1000_cov_730.425027_g64258_i0	1.04643	0.00143466	Rapid ALkalinization Factor		NODE_137456_length_989_cov_2204.615721_g65186_i0	4.46179	2.12505e-14	Beta-glucosidase 25
	NODE_74368_length_1617_cov_770.024611_g14262_i4	-2.20325	0.0039256	Serine/threonine-protein kinase 38		NODE_187363_length_674_cov_516.710483_g89501_i1	1.04521	0.00295966	Homeobox protein knotted-1-like 13		NODE_48069_length_2045_cov_8.964503_g21513_i0	4.45566	6.03242e-06	PH01B001G05.13 protein
	NODE_147641_length_915_cov_2911.210214_g71736_i0	-2.20214	3.78003e-12	Unknown protein		NODE_35662_length_2336_cov_52.361909_g800_i11	1.04515	0.0392528	Unknown protein		NODE_191742_length_652_cov_311.146805_g105305_i0	4.45516	3.23503e-08	Photosystem II 5 kDa protein, chloroplastic
	NODE_182202_length_701_cov_235.754777_g97280_i0	-2.20205	0.00189993	Unknown protein		NODE_92874_length_1392_cov_511.426080_g36536_i1	1.04413	0.00132915	DUF1677 family protein		NODE_206380_length_585_cov_338.574219_g118248_i0	4.45468	3.60501e-15	Unknown protein
	NODE_53180_length_1944_cov_4631.707643_g3126_i5	-2.20107	0.00356085	Lipoxygenase		NODE_67941_length_1707_cov_496.254590_g4908_i14	1.0419	0.00224019	Phospholipase D		NODE_120109_length_1128_cov_10.352607_g43627_i1	4.45464	5.72256e-06	Glutathione transferase
	NODE_16163_length_3132_cov_39.833933_g7885_i0	-2.19969	3.46964e-05	Transposon protein, putative, CACTA, En/Spm sub-class		NODE_307066_length_336_cov_881.136882_g216696_i0	1.04156	0.0175217	SNARE associated Golgi protein family		NODE_73814_length_1625_cov_91.926546_g32380_i0	4.45239	5.1009e-06	Unknown protein
	NODE_130540_length_1042_cov_51.273478_g60942_i0	-2.19729	0.00287259	NRRH1-like protein		NODE_83836_length_1497_cov_89.215590_g26762_i2	1.04139	0.0380938	E3 ubiquitin-protein ligase BOI-like isoform X2		NODE_137999_length_985_cov_722.599781_g6806_i17	4.45183	3.0084e-17	Carboxypeptidase
	NODE_89885_length_1426_cov_18.638581_g39667_i0	-2.19723	0.0059638	Unknown protein		NODE_100926_length_1308_cov_120.841296_g36160_i2	1.0395	0.000364531	Cyclin-dependent kinase inhibitor 1		NODE_84390_length_1490_cov_392.944248_g8352_i1	4.45073	2.67304e-19	Heptahelical transmembrane protein 1
	NODE_86385_length_1467_cov_145.383070_g38073_i0	-2.19681	9.2904e-06	IQ-domain 11		NODE_188316_length_669_cov_30592.325503_g102411_i0	1.0393	9.14232e-05	Nucleoredoxin		NODE_119390_length_1134_cov_397.721018_g32735_i1	4.44945	1.35164e-33	Ribonuclease 2
	NODE_68252_length_1703_cov_9.159509_g28562_i1	-2.19587	0.00102404	Zinc finger CCCH domain-containing protein 9		NODE_49010_length_2026_cov_442.147465_g19280_i1	1.03909	0.00207613	Peroxidase		NODE_126840_length_1072_cov_14.762763_g58747_i0	4.44529	2.63447e-07	DUF599 domain-containing protein
	NODE_92024_length_1402_cov_16.403311_g40673_i0	-2.19496	0.000638953	Reductase 1		NODE_153803_length_873_cov_393.805000_g66050_i2	1.03868	0.00411887	Lipid A export ATP-binding/permease protein MsbA		NODE_47708_length_2051_cov_268.608696_g17546_i2	4.44377	2.67578e-16	Beta-amylase
	NODE_43067_length_2151_cov_1028.103465_g19404_i0	-2.19443	0.00384553	Paired amphipathic helix protein Sin3-like 3		NODE_111357_length_1207_cov_226.415344_g50184_i0	1.03845	0.00593915	Unknown protein		NODE_71766_length_1653_cov_34.324051_g31529_i0	4.44363	2.74788e-10	Myb family transcription factor EFM
	NODE_127919_length_1063_cov_46.230303_g208_i4	-2.19402	0.000885495	p0650D04.15 protein		NODE_233387_length_487_cov_3241.002415_g143619_i0	1.03827	0.011033	Xyloglucan endotransglucosylase/hydrolase		NODE_32262_length_2435_cov_133.088908_g14839_i0	4.44114	3.26704e-06	Reductase 2
	NODE_39461_length_2236_cov_311.119741_g13462_i1	-2.19372	0.00294404	Auxin-responsive protein		NODE_202420_length_602_cov_305.793951_g114646_i0	1.03826	0.00626037	Unknown protein		NODE_59508_length_1837_cov_545.412698_g20008_i1	4.44013	2.16872e-17	Plastidal glycolate/glycerate translocator 1, chloroplastic
	NODE_17826_length_3028_cov_1131.809137_g4274_i1	-2.19367	0.00725885	Transmembrane 9 superfamily member		NODE_158621_length_841_cov_1292.446615_g5787_i4	1.03778	0.0471996	Unknown protein		NODE_61205_length_1810_cov_285.115717_g27048_i0	4.43909	3.603e-11	Thioredoxin-like 1-2, chloroplastic
	NODE_49704_length_2013_cov_36.241237_g20853_i1	-2.19141	8.83207e-05	7,8-dihydroneopterin aldolase		NODE_34906_length_2358_cov_106.325602_g4322_i3	1.03702	0.00965445	SEC12-like protein 1		NODE_118597_length_1141_cov_43.723783_g54089_i0	4.43747	6.76678e-09	MYB transcription factor
	NODE_194614_length_638_cov_115.945133_g16568_i4	-2.1914	3.0245e-06	Protein DETOXIFICATION		NODE_47801_length_2049_cov_679.980263_g5054_i5	1.03696	0.0218364	Protein kinase superfamily protein		NODE_111234_length_1208_cov_699.474890_g50124_i0	4.43574	2.31633e-25	Hippocampus abundant transcript 1 protein
	NODE_26490_length_2629_cov_80.950313_g12431_i0	-2.19015	0.0018416	protein spt2-like		NODE_257705_length_423_cov_5044.188571_g167450_i0	1.03658	8.87531e-06	Unknown protein		NODE_57448_length_1871_cov_124.046719_g25485_i0	4.43437	2.93283e-08	Alanine--glyoxylate aminotransferase 3, mitochondrial
	NODE_47171_length_2061_cov_667.805332_g19968_i1	-2.18943	3.14944e-19	Xyloglucan endotransglucosylase/hydrolase		NODE_53482_length_1938_cov_8310.300804_g23808_i0	1.03598	0.0248729	DNA-damage-repair/toleration protein DRT100		NODE_139129_length_977_cov_116.222345_g61574_i1	4.43267	4.59574e-07	DUF3511 domain protein
	NODE_24490_length_2708_cov_28.847818_g8782_i2	-2.18905	0.00203839	Response to low sulfur 3		NODE_141268_length_961_cov_92.861486_g67566_i0	1.03409	0.038344	IRK-interacting protein		NODE_104782_length_1270_cov_143.152882_g46875_i0	4.43113	1.29365e-23	Mitogen-activated protein kinase kinase kinase 2
	NODE_49499_length_2017_cov_63.493827_g22113_i0	-2.18895	7.79975e-09	Amino acid transporter, putative		NODE_42272_length_2169_cov_29.735687_g19073_i0	1.0334	0.0272608	Transferase family protein, expressed		NODE_125580_length_1082_cov_29.935580_g58017_i0	4.43063	6.85674e-07	Disease resistance protein RPM1
	NODE_23906_length_2734_cov_44.428410_g11326_i0	-2.18771	1.6982e-06	Dof zinc finger protein 2		NODE_104376_length_1274_cov_289.740216_g46683_i0	1.03323	0.00596321	Unknown protein		NODE_59859_length_1832_cov_24.502558_g26474_i0	4.4285	1.35952e-08	Heparan-alpha-glucosaminide N-acetyltransferase
	NODE_72209_length_1647_cov_8.618806_g280_i7	-2.18664	0.00415941	Unknown protein		NODE_16860_length_3087_cov_60.011612_g5996_i1	1.03286	0.0265782	Solute carrier family 35, member F1		NODE_86803_length_1462_cov_50.673866_g38257_i0	4.42697	1.01024e-16	Calcium-dependent lipid-binding (CaLB domain) family protein
	NODE_170049_length_771_cov_25.938395_g87660_i0	-2.18553	0.000560846	Transcription factor TCP4		NODE_113271_length_1189_cov_841.146953_g51239_i0	1.03243	0.00138598	DUF1677 family protein		NODE_59620_length_1836_cov_62.415769_g26367_i0	4.42662	1.82313e-10	Chaperone protein dnaJ 11
	NODE_106962_length_1249_cov_128.209184_g47934_i0	-2.18543	0.00169684	Purple acid phosphatase		NODE_29919_length_2511_cov_470.962674_g7271_i2	1.02891	0.000539711	Protein NRT1/ PTR FAMILY 6.3		NODE_161011_length_826_cov_63.095618_g81049_i0	4.42591	5.87228e-07	Trihelix transcription factor GT-3b
	NODE_31416_length_2462_cov_58.172457_g1443_i19	-2.1851	0.00115989	Transcription factor bHLH68		NODE_213647_length_556_cov_4690.975155_g95193_i2	1.02871	0.00688626	Remorin		NODE_24516_length_2707_cov_17.137813_g11580_i0	4.42524	3.16069e-08	Long-chain-alcohol oxidase
	NODE_42698_length_2160_cov_43.973167_g19245_i0	-2.18498	5.79387e-05	WRC-like protein		NODE_196855_length_627_cov_788.433213_g109740_i0	1.02831	0.0202472	Dirigent protein		NODE_218956_length_536_cov_95.868251_g129856_i0	4.42186	3.73725e-11	Unknown protein
	NODE_22576_length_2791_cov_513.887785_g4999_i4	-2.18491	0.00158136	DNA helicase		NODE_94947_length_1370_cov_71.395528_g42035_i0	1.0252	0.029679	Unknown protein		NODE_46929_length_2066_cov_944.677873_g2746_i6	4.42068	8.2657e-16	Lipase class 3-like
	NODE_43302_length_2146_cov_106.352629_g19494_i0	-2.18469	0.00125398	Remorin		NODE_167736_length_785_cov_107.308989_g85945_i0	1.02506	0.000563304	Unknown protein		NODE_222607_length_523_cov_55.860000_g133292_i0	4.41987	8.01572e-06	Unknown protein
	NODE_29329_length_2529_cov_267.244300_g13632_i0	-2.18433	1.0954e-07	Transcription factor protein		NODE_5981_length_4168_cov_1694.215385_g2069_i3	1.02501	0.00129261	Myosin heavy chain-related protein		NODE_25214_length_2678_cov_1366.091363_g7932_i4	4.41934	8.45856e-06	Alkaline alpha-galactosidase seed imbibition protein
	NODE_17121_length_3071_cov_161.656771_g8342_i0	-2.18424	7.67878e-05	Kinesin-like protein		NODE_31766_length_2450_cov_1047.564998_g10499_i1	1.02383	0.00758374	Ubiquitin fusion degradation protein 1-like protein		NODE_66952_length_1721_cov_438.270024_g29499_i0	4.4191	1.1481e-32	DUF936 family protein
	NODE_88560_length_1441_cov_203.972222_g13109_i3	-2.18357	0.00589509	Serine hydroxymethyltransferase		NODE_62204_length_1794_cov_128.249855_g27463_i0	1.02286	0.0337208	ERI1 exoribonuclease 2		NODE_34113_length_2380_cov_37.426094_g15637_i0	4.41905	6.05384e-16	Retrovirus-related Pol polyprotein from transposon TNT 1-94
	NODE_190956_length_656_cov_156.372213_g104633_i0	-2.18343	6.27057e-08	Unknown protein		NODE_18676_length_2984_cov_218.390587_g9070_i0	1.02246	0.00350105	Aquaporin		NODE_237192_length_476_cov_150.600496_g147298_i0	4.41712	1.39888e-08	Unknown protein
	NODE_98647_length_1331_cov_546.700318_g43799_i0	-2.18314	0.00041005	BHLH transcription factor		NODE_69085_length_1691_cov_179.835600_g30414_i0	1.02245	0.0213521	Fructokinase-2		NODE_121490_length_1115_cov_5950.261996_g55703_i0	4.41686	7.6146e-12	Alpha-L-arabinofuranosidase 1
	NODE_20810_length_2872_cov_40.509825_g10011_i0	-2.18185	0.000266009	Heparanase-like protein 3		NODE_4387_length_4533_cov_151.580942_g1731_i1	1.02224	0.0410601	Exostosin-1		NODE_28224_length_2567_cov_188.267442_g146_i5	4.41665	9.76811e-08	Cytochrome P450 71A1
	NODE_98064_length_1337_cov_236.531646_g43505_i0	-2.18084	6.21602e-06	Replication protein A 32 kDa subunit		NODE_33308_length_2404_cov_86.961819_g14401_i1	1.02188	0.01527	Unknown protein		NODE_20494_length_2887_cov_70.493603_g9859_i0	4.41631	2.41715e-21	Serinc-domain containing serine and sphingolipid biosynthesis protein
	NODE_83413_length_1502_cov_77.867040_g33481_i1	-2.18055	1.32921e-09	Unknown protein		NODE_12627_length_3384_cov_145.189973_g6320_i0	1.01865	0.030204	Transcription factor bHLH48		NODE_84403_length_1490_cov_143.906140_g14866_i3	4.41542	7.60991e-07	Alcohol dehydrogenase-like 7
	NODE_135253_length_1005_cov_6107.119099_g63818_i0	-2.18045	0.00328008	Basic leucine zipper and W2 domain-containing protein 2		NODE_50761_length_1991_cov_493.253910_g22651_i0	1.0185	0.0273173	Protein kinase domain containing protein		NODE_159430_length_836_cov_430.195282_g79929_i0	4.41299	1.22206e-13	Mitochondrial outer membrane protein porin 4
	NODE_169529_length_774_cov_97.166904_g3444_i3	-2.18	0.00623509	PH01B001G05.15 protein		NODE_30821_length_2481_cov_141.035714_g14233_i0	1.01663	0.0415158	MYB transcription factor		NODE_103742_length_1280_cov_123.901408_g46357_i0	4.4125	1.54303e-07	Stem-specific protein TSJT1
	NODE_54467_length_1922_cov_7.663061_g24251_i0	-2.17779	0.00079456	Cytochrome P450		NODE_102315_length_1294_cov_58.660115_g45630_i0	1.01518	0.0456331	Protein kinase superfamily protein		NODE_102587_length_1291_cov_3258.118227_g45777_i0	4.41212	1.84886e-32	Plasma membrane-associated cation-binding protein 1
	NODE_146542_length_923_cov_365.835294_g19875_i5	-2.17772	2.3348e-08	Deoxyuridine 5'-triphosphate nucleotidohydrolase		NODE_92702_length_1394_cov_498.473883_g41007_i0	1.01456	0.0190536	Cytochrome b561 and DOMON domain-containing protein		NODE_68812_length_1695_cov_60.056104_g29484_i1	4.41078	4.73576e-09	Clathrin assembly protein
	NODE_72940_length_1637_cov_26.883632_g32019_i0	-2.17761	6.67843e-06	Unknown protein		NODE_29996_length_2509_cov_25.992611_g13906_i0	1.01436	0.0347946	Unknown protein		NODE_12245_length_3421_cov_5.336619_g6157_i0	4.41046	1.40332e-06	Unknown protein
	NODE_170313_length_769_cov_185.403736_g87870_i0	-2.17758	0.00124303	IQ-domain 6		NODE_103685_length_1280_cov_1533.251864_g42368_i1	1.01356	0.0158718	Thaumatin-like protein 1a		NODE_630_length_7063_cov_31.075107_g385_i0	4.40839	6.97796e-13	Transcription factor MYB86
	NODE_83945_length_1496_cov_37.472242_g36950_i0	-2.17757	2.09179e-06	Unknown protein		NODE_140014_length_970_cov_477.848384_g4656_i3	1.01214	0.00792852	Lysine ketoglutarate reductase trans-splicing related 1-like		NODE_10541_length_3574_cov_26.736075_g5199_i1	4.40695	3.28917e-15	Disease resistance protein RPS2
	NODE_60763_length_1817_cov_280.034404_g23757_i2	-2.17647	4.73999e-05	Aminopeptidase M1-C		NODE_41922_length_2177_cov_45.000000_g18923_i0	1.01208	0.0248643	Actin cytoskeleton-regulatory complex protein SLA1		NODE_53262_length_1943_cov_62.503209_g23725_i0	4.40618	3.38306e-06	Unknown protein
	NODE_83814_length_1497_cov_214.103933_g23528_i1	-2.17529	0.00266389	NADPH--cytochrome P450 reductase		NODE_237123_length_476_cov_2143.575682_g147231_i0	1.01124	7.00666e-06	BZIP transcription factor		NODE_85573_length_1476_cov_3640.139701_g37701_i0	4.40587	3.7049e-62	Zinc finger CCCH domain-containing protein 2
	NODE_21300_length_2851_cov_32.902088_g6560_i1	-2.17438	8.98768e-06	Zinc finger protein 8		NODE_75595_length_1601_cov_497.320026_g10932_i2	1.01112	0.0152662	Chr1:22723691-22726022 REVERSE LENGTH=424		NODE_2181_length_5379_cov_4.830569_g1229_i0	4.40462	9.34246e-08	Unknown protein
	NODE_81405_length_1527_cov_7.136176_g35796_i0	-2.17371	0.000962084	Unknown protein		NODE_167835_length_784_cov_515.156118_g86019_i0	1.0111	0.0198961	Unknown protein		NODE_36454_length_2313_cov_41.022321_g16639_i0	4.40432	6.48303e-06	Hypersensitive-induced response protein 1
	NODE_134575_length_1011_cov_17.168443_g63405_i0	-2.1731	0.0015415	PH01B019A14.15 protein		NODE_105089_length_1267_cov_158.880235_g16117_i4	1.01076	0.0232459	UDP-glucose 4-epimerase 2		NODE_135390_length_1004_cov_2246.661654_g44991_i2	4.40414	4.05453e-42	Endonuclease 2
	NODE_133801_length_1017_cov_18.308263_g62946_i0	-2.17308	0.000159015	Glutathione S-transferase		NODE_33415_length_2401_cov_175.591495_g15338_i0	1.00912	0.0293278	GDSL esterase/lipase		NODE_159984_length_833_cov_10.343421_g80303_i0	4.40342	1.09582e-05	Pectinesterase
	NODE_160492_length_829_cov_484.068783_g80686_i0	-2.17282	2.46185e-23	Polyadenylate-binding protein RBP47		NODE_69581_length_1684_cov_84.055245_g2432_i3	1.00766	0.0352285	Glycosyltransferase		NODE_73989_length_1622_cov_858.710781_g32471_i0	4.40341	3.88823e-07	WAT1-related protein
	NODE_73113_length_1634_cov_1068.897502_g27973_i1	-2.17261	9.14864e-06	DNA helicase		NODE_257736_length_423_cov_442.717143_g167481_i0	1.00764	0.0166545	Octicosapeptide/Phox/Bem1p domain-containing protein / tetratricopeptide repeat-containing protein		NODE_132526_length_1027_cov_82.171908_g183_i52	4.4025	1.86113e-10	Tyrosine specific protein phosphatase family protein
	NODE_45399_length_2099_cov_1018.436328_g17785_i1	-2.17253	4.55562e-13	Xyloglucan endotransglucosylase/hydrolase		NODE_317211_length_323_cov_1320.836000_g226838_i0	1.00733	0.0252618	NADP-dependent alkenal double bond reductase P2		NODE_120344_length_1125_cov_5864.662548_g4684_i2	4.39948	2.29246e-22	Peroxidase
	NODE_71091_length_1662_cov_134.329138_g6716_i1	-2.17169	0.000111315	Tryptophan synthase alpha chain		NODE_303951_length_340_cov_945.591760_g213584_i0	1.00667	0.00597799	Late embryogenesis abundant (LEA) hydroxyproline-rich glycoprotein family		NODE_108396_length_1235_cov_272.163511_g4020_i3	4.39908	3.07516e-11	NAC domain-containing protein 21/22
	NODE_152224_length_884_cov_256.346486_g70620_i1	-2.17168	0.00575822	Unknown protein		NODE_76740_length_1586_cov_285.660939_g1590_i6	1.0062	0.0266366	Adenylyl-sulfate kinase		NODE_165769_length_797_cov_73.694751_g84466_i0	4.399	6.41798e-12	Unknown protein
	NODE_39157_length_2243_cov_783.652074_g17785_i0	-2.16974	2.45642e-06	Xyloglucan endotransglucosylase/hydrolase		NODE_54946_length_1913_cov_77.115217_g20264_i2	1.00576	0.0320867	Protein DEHYDRATION-INDUCED 19 homolog 3		NODE_153551_length_875_cov_63.331671_g75808_i0	4.39557	4.21349e-13	Unknown protein
	NODE_103092_length_1286_cov_2385.789777_g18473_i7	-2.16969	0.00812184	Apyrase		NODE_135424_length_1004_cov_305.519871_g63919_i0	1.00533	0.00488578	Unknown protein		NODE_104746_length_1270_cov_827.944027_g46861_i0	4.39504	4.73735e-13	Zinc finger protein 382
	NODE_111654_length_1204_cov_802.251105_g50356_i0	-2.16953	4.18782e-15	Thaumatin-like protein		NODE_17346_length_3056_cov_177.315789_g8446_i0	1.0051	0.02448	Hexosyltransferase		NODE_59749_length_1834_cov_17.178876_g26424_i0	4.39453	1.14682e-09	MACPF domain-containing protein
	NODE_44548_length_2118_cov_310.303667_g20045_i0	-2.16932	0.00769124	Protein TIFY 10b		NODE_57810_length_1865_cov_1494.749442_g25631_i0	1.00388	0.0488228	Serine/arginine-rich splicing factor SR45a		NODE_18208_length_3007_cov_86.165644_g8863_i0	4.39353	5.49287e-10	Subtilisin-like protease
	NODE_79888_length_1546_cov_243.164291_g35125_i0	-2.1684	2.02337e-05	12-oxophytodienoate reductase 1		NODE_75112_length_1608_cov_68.841042_g32944_i0	1.00362	0.0366979	Dof domain, zinc finger family protein, expressed		NODE_9495_length_3684_cov_112.716976_g4864_i0	4.3924	6.01253e-15	Receptor protein kinase CLAVATA1
	NODE_284445_length_370_cov_83.134680_g194094_i0	-2.1681	0.00227066	Receptor-like serine/threonine-protein kinase ALE2		NODE_148000_length_913_cov_168.417857_g71967_i0	1.00322	0.00207869	Protein kinase APK1B		NODE_271840_length_393_cov_125.875000_g181515_i0	4.39054	8.97336e-08	Unknown protein
	NODE_51469_length_1978_cov_19.705512_g22954_i0	-2.16588	8.56752e-05	Vacuolar iron transporter 1		NODE_6065_length_4156_cov_84.353172_g3225_i0	1.00302	0.0373634	NBS-LRR-like resistance protein		NODE_79083_length_1556_cov_164.984491_g34746_i0	4.39001	1.7565e-06	Beta-amylase
	NODE_138722_length_980_cov_76.945976_g65979_i0	-2.16585	7.50206e-05	Basic leucine zipper protein		NODE_50707_length_1992_cov_2854.982804_g4863_i5	1.00236	0.000342002	Beta-amylase		NODE_113321_length_1189_cov_61.286738_g51259_i0	4.38996	4.113e-07	Photosystem I reaction center subunit V
	NODE_231223_length_494_cov_70.847981_g141518_i0	-2.16517	0.000294534	Receptor-like kinase		NODE_36269_length_2318_cov_9397.141648_g16556_i0	1.00123	0.00188038	Protein disulfide isomerase (PDI)-like protein 3		NODE_106924_length_1249_cov_456.266156_g47916_i0	4.38976	1.69192e-13	Beta-glucosidase 25
	NODE_148444_length_910_cov_66.812425_g72271_i0	-2.16511	5.60638e-08	Bzip transcription factor-like		NODE_202851_length_600_cov_734.438330_g115049_i0	1.00051	0.040438	Cox19-like CHCH family protein		NODE_251883_length_437_cov_323.057692_g161682_i0	4.38955	3.08166e-09	NAC domain-containing protein 79
	NODE_61184_length_1811_cov_14.761795_g27038_i0	-2.16448	0.00136257	Cysteine-rich receptor-like protein kinase 41		NODE_9223_length_3717_cov_73.841658_g4735_i0	-1.00688	0.014056	Sister chromatid cohesion 1 protein 2		NODE_26736_length_2620_cov_34.228897_g10254_i1	4.38803	1.14355e-06	Glycerophosphodiester phosphodiesterase
	NODE_81248_length_1529_cov_11.454670_g35716_i0	-2.16439	0.000102915	Zinc-finger homeodomain protein 8		NODE_18696_length_2983_cov_94.431271_g9080_i0	-1.00741	0.0293278	Receptor-like protein kinase HERK 1		NODE_60854_length_1816_cov_57.312106_g26888_i0	4.38468	7.90382e-13	Adenine nucleotide transporter BT1 chloroplastic/mitochondrial
	NODE_20745_length_2874_cov_635.099964_g9979_i0	-2.16379	6.87747e-05	Protein O-linked-mannose beta-1,4-N-acetylglucosaminyltransferase 2		NODE_2568_length_5178_cov_82.780020_g362_i3	-1.01063	0.0129286	DNA (cytosine-5)-methyltransferase 1A		NODE_125459_length_1083_cov_17.989109_g57950_i0	4.38163	1.88656e-08	Myb-like transcription factor-like
	NODE_2919_length_5003_cov_10.852941_g1633_i0	-2.16372	9.9552e-10	Unknown protein		NODE_11501_length_3486_cov_17.365075_g5817_i0	-1.01099	0.013123	Rf1 protein		NODE_151960_length_886_cov_385.091021_g39196_i2	4.38155	3.24665e-09	Ribonuclease 3
	NODE_150297_length_897_cov_1537.031553_g59163_i1	-2.16033	6.77109e-07	heavy metal-associated isoprenylated plant protein 3-like		NODE_145413_length_931_cov_110.889277_g70268_i0	-1.01144	0.046384	Unknown protein		NODE_14120_length_3270_cov_841.501408_g7003_i0	4.3814	2.66687e-34	Endo-1,3(4)-beta-glucanase 1
	NODE_216812_length_544_cov_61.063694_g127850_i0	-2.15971	5.17569e-05	Unknown protein		NODE_185256_length_685_cov_755.882353_g99834_i0	-1.01163	0.00665456	Kinesin-like protein		NODE_162895_length_814_cov_908.977058_g82392_i0	4.38126	4.44353e-25	Unknown protein
	NODE_136621_length_996_cov_27.216685_g64644_i0	-2.15801	0.00763213	Protein TIFY 3A		NODE_10426_length_3587_cov_272.840637_g958_i8	-1.01206	0.0483628	Retrotransposon-like protein		NODE_32851_length_2417_cov_2132.209471_g11103_i1	4.37991	6.97434e-16	GDSL esterase/lipase
	NODE_85113_length_1482_cov_94.262598_g37482_i0	-2.15779	0.000428573	Cytochrome P450		NODE_261631_length_414_cov_445.862170_g171350_i0	-1.01322	0.0488228	Inter-alpha-trypsin inhibitor heavy chain-related		NODE_65_length_10350_cov_285.417826_g44_i0	4.37959	3.77482e-17	Retrovirus-related Pol polyprotein from transposon TNT 1-94
	NODE_42521_length_2164_cov_6.335725_g19174_i0	-2.15763	0.0063024	1-aminocyclopropane-1-carboxylate synthase		NODE_41065_length_2196_cov_84.018370_g18553_i0	-1.01375	0.00643698	Beta-amylase		NODE_130276_length_1044_cov_76.336766_g60790_i0	4.37915	5.5874e-09	AWPM-19-like membrane family protein
	NODE_48454_length_2037_cov_1639.471487_g17228_i2	-2.1574	1.68826e-21	Xyloglucan endotransglucosylase/hydrolase		NODE_31368_length_2463_cov_429.786611_g14453_i0	-1.01483	0.0231634	Chr1:26504567-26506389 REVERSE LENGTH=510		NODE_13525_length_3315_cov_579.231647_g6747_i0	4.3791	2.2537e-10	NAC domain-containing protein 100
	NODE_156694_length_854_cov_178.343150_g58603_i1	-2.15651	0.000197803	Copper transport protein ATX1		NODE_75066_length_1608_cov_1952.475570_g32924_i0	-1.01516	0.00350105	proline-, glutamic acid- and leucine-rich protein 1-like isoform X4		NODE_4538_length_4489_cov_48.379076_g2470_i0	4.37771	2.14729e-18	Non-specific phospholipase C4
	NODE_85016_length_1483_cov_234.707092_g24960_i2	-2.15603	4.08024e-05	Protein TIFY 10b		NODE_134279_length_1013_cov_119.571277_g63230_i0	-1.01646	0.00519116	DEAD-box ATP-dependent RNA helicase 31		NODE_183203_length_696_cov_87.388443_g98082_i0	4.37657	3.34975e-16	cDNA clone:002-134-A11, full insert sequence
	NODE_102565_length_1292_cov_22.543888_g45761_i0	-2.15565	0.000515361	Terminal flower 1-like protein		NODE_6341_length_4108_cov_529.987361_g3362_i0	-1.01883	0.00611272	ARM repeat superfamily protein		NODE_15153_length_3197_cov_31.723752_g7467_i0	4.37509	3.06994e-11	Unknown protein
	NODE_125397_length_1083_cov_398.278218_g54581_i1	-2.15517	7.54588e-06	TMV response protein		NODE_26146_length_2642_cov_241.550409_g12284_i0	-1.01904	0.024805	anaphase-promoting complex subunit 1		NODE_196705_length_628_cov_59.544144_g109598_i0	4.3745	1.5151e-07	Unknown protein
	NODE_128648_length_1057_cov_59.306911_g59767_i0	-2.15485	0.00723988	G-box binding factor		NODE_60506_length_1821_cov_116.715103_g26740_i0	-1.02156	0.0131739	RecA family protein		NODE_62668_length_1786_cov_362.176299_g27673_i0	4.37411	5.23076e-08	Equilibrative nucleotide transporter 3
	NODE_138030_length_985_cov_218.710526_g23009_i6	-2.15484	0.00155883	DNA-directed RNA polymerases IV and V subunit 4		NODE_4427_length_4520_cov_62.249606_g125_i1	-1.0249	0.0471455	Unknown protein		NODE_271824_length_393_cov_220.015625_g181499_i0	4.37332	4.01037e-09	Trihelix transcription factor GT-3a
	NODE_9520_length_3682_cov_10.660571_g4881_i0	-2.15446	0.00800374	Unknown protein		NODE_45589_length_2095_cov_370.553907_g16677_i2	-1.02685	0.029679	Growth-regulating factor 1		NODE_213150_length_558_cov_1913.872165_g124447_i0	4.37106	1.42018e-07	WAT1-related protein
	NODE_195867_length_632_cov_201.740608_g108870_i0	-2.15268	4.07994e-09	Plant basic secretory protein (BSP) family protein		NODE_56511_length_1886_cov_327.252620_g2181_i12	-1.0286	0.036024	DNA repair protein recA homolog 2 mitochondrial		NODE_102977_length_1288_cov_11.905350_g45954_i0	4.37097	1.28698e-05	Xyloglucan endotransglucosylase/hydrolase
	NODE_136190_length_999_cov_48.113391_g64372_i0	-2.15236	6.08694e-06	Auxin efflux carrier component 1a		NODE_16897_length_3084_cov_235.197277_g3287_i3	-1.02977	0.00821944	SH3 domain-containing protein 3		NODE_202445_length_602_cov_146.682420_g114668_i0	4.37091	5.35946e-07	DUF599 domain-containing protein
	NODE_201953_length_604_cov_647.139360_g114236_i0	-2.15117	0.000365755	Unknown protein		NODE_213378_length_557_cov_1052.524793_g124657_i0	-1.03036	0.0199372	Cyclin-B1-5		NODE_137688_length_988_cov_8.691803_g65331_i0	4.36884	7.89603e-06	DNA topoisomerase 6 subunit A
	NODE_47868_length_2048_cov_120.354937_g16060_i1	-2.15117	0.00120172	Protein TIFY 10a		NODE_36286_length_2318_cov_237.963920_g3703_i2	-1.0325	0.000458348	Carboxypeptidase		NODE_124272_length_1092_cov_1367.876349_g45920_i1	4.36845	2.43895e-20	Germin-like protein 5-1
	NODE_98205_length_1336_cov_35.789390_g43574_i0	-2.15005	6.14058e-05	Protein SHI RELATED SEQUENCE 1		NODE_6243_length_4126_cov_64.006415_g3312_i0	-1.03343	0.043001	Transmembrane protein 209		NODE_61985_length_1797_cov_21046.104408_g27373_i0	4.36724	1.30779e-23	Cortical cell-delineating protein
	NODE_40724_length_2205_cov_9.908537_g18405_i0	-2.15005	0.000373523	Type I inositol polyphosphate 5-phosphatase 4		NODE_198791_length_618_cov_296.970642_g111424_i0	-1.03722	0.0205125	Cytomatrix protein-related		NODE_74141_length_1620_cov_743.231416_g32534_i0	4.36665	1.67115e-15	Peroxidase
	NODE_49703_length_2013_cov_36.703093_g22202_i0	-2.14979	3.12327e-06	L-gulonolactone oxidase 2		NODE_4776_length_4429_cov_58.049816_g2588_i0	-1.03944	0.0232388	High mobility group B protein 6		NODE_19335_length_2947_cov_936.744259_g2641_i5	4.36346	1.95182e-11	Hippocampus abundant transcript 1 protein
	NODE_42670_length_2160_cov_874.379492_g8576_i3	-2.14907	0.000100308	Hydroxyproline-rich glycoprotein family protein		NODE_89500_length_1430_cov_148.239499_g21726_i2	-1.03955	0.0284411	Chr3:21053077-21055518 FORWARD LENGTH=700		NODE_72828_length_1638_cov_211.175719_g5031_i6	4.36262	3.25795e-05	Chlorophyll a-b binding protein, chloroplastic
	NODE_58879_length_1848_cov_88.694085_g20606_i1	-2.14899	0.000600996	Sulfite exporter TauE/SafE family protein		NODE_15560_length_3170_cov_199.274782_g2071_i3	-1.04089	0.000783046	ARM repeat superfamily protein		NODE_168136_length_782_cov_709.362482_g86247_i0	4.36045	2.20809e-25	Unknown protein
	NODE_218972_length_536_cov_59.313175_g129870_i0	-2.14881	3.79706e-05	Unknown protein		NODE_72658_length_1640_cov_1849.348437_g18007_i2	-1.04187	0.000625649	transcription factor SCREAM2-like		NODE_28582_length_2555_cov_288.840048_g7479_i1	4.36034	9.20782e-07	CASP-like protein
	NODE_197537_length_624_cov_238.499093_g110336_i0	-2.14841	6.14444e-07	Leucine-rich repeat family protein, putative, expressed		NODE_6976_length_4004_cov_96.056220_g3670_i0	-1.04322	0.0421927	Carbamoyl-phosphate synthase small chain		NODE_64581_length_1757_cov_58.010689_g28457_i0	4.35926	7.09602e-16	Omega-hydroxypalmitate O-feruloyl transferase
	NODE_37064_length_2296_cov_589.873594_g9965_i1	-2.14756	1.03706e-07	Potassium channel		NODE_192742_length_647_cov_742.548780_g106171_i0	-1.04357	0.000112263	Retinoblastoma-related protein 1		NODE_64383_length_1760_cov_27.489627_g28369_i0	4.35799	9.10582e-11	E3 ubiquitin-protein ligase
	NODE_59024_length_1845_cov_2767.002822_g26117_i0	-2.14619	8.28583e-05	Polygalacturonase, putative, expressed		NODE_48232_length_2042_cov_46.779076_g21578_i0	-1.04691	0.0469922	Unknown protein		NODE_85364_length_1479_cov_96.168563_g33151_i2	4.3573	6.40573e-20	Secretory carrier-associated membrane protein 4
	NODE_36348_length_2316_cov_94.533214_g12431_i2	-2.14612	4.99598e-08	protein spt2-like		NODE_35098_length_2352_cov_217.475647_g7899_i1	-1.05182	0.0164203	Poly(A) polymerase I		NODE_70327_length_1673_cov_273.548750_g7640_i5	4.35714	1.95293e-14	Amine oxidase
	NODE_73850_length_1624_cov_855.657640_g18536_i2	-2.146	0.00112236	Tryptophan synthase alpha chain		NODE_85407_length_1478_cov_661.824199_g30936_i1	-1.05213	0.0231531	Expansin-A5		NODE_70441_length_1672_cov_8.370857_g30982_i0	4.35588	1.15178e-05	Glycosyltransferase
	NODE_284969_length_369_cov_1096.067568_g194617_i0	-2.14582	3.01633e-11	Unknown protein		NODE_9632_length_3670_cov_86.086461_g4942_i0	-1.0526	0.000403387	DNA polymerase I family protein, expressed		NODE_106353_length_1255_cov_61.272420_g47639_i0	4.35493	4.90617e-10	Unknown protein
	NODE_110073_length_1219_cov_452.543630_g49537_i0	-2.14357	2.87614e-07	Chr5:19116843-19117639 FORWARD LENGTH=177		NODE_44179_length_2127_cov_36.107595_g19889_i0	-1.05274	0.0332949	F-box domain containing protein, expressed		NODE_84150_length_1493_cov_1789.577465_g37057_i0	4.35485	3.05596e-14	Citrate transporter family protein
	NODE_165223_length_800_cov_233.889959_g1596_i22	-2.14249	0.00812088	Anthranilate synthase homolog1		NODE_156965_length_852_cov_421.543004_g78158_i0	-1.05332	0.0189651	Kinesin-like protein		NODE_61922_length_1798_cov_370.476522_g13327_i3	4.35406	4.604e-10	Caleosin
	NODE_126596_length_1074_cov_55.341658_g58611_i0	-2.1416	1.86047e-08	Chr5:26887883-26888512 REVERSE LENGTH=176		NODE_129705_length_1048_cov_369.362051_g6368_i1	-1.05507	0.00420257	ras GTPase-activating protein-binding protein 2 isoform X2		NODE_60352_length_1823_cov_1242.597714_g26669_i0	4.35335	8.04051e-34	Stem-specific protein TSJT1
	NODE_88906_length_1437_cov_159.590909_g30826_i2	-2.14087	0.000148453	Periodic tryptophan protein 1		NODE_69476_length_1685_cov_1932.390199_g30590_i0	-1.0554	0.0302967	Thaumatin-like protein		NODE_118230_length_1144_cov_383.434174_g53897_i0	4.35186	1.7143e-11	DUF4228 domain protein
	NODE_13082_length_3349_cov_10.379426_g6530_i0	-2.13985	2.43721e-05	Unknown protein		NODE_4576_length_4482_cov_49.571785_g206_i3	-1.05586	0.0373225	Pentatricopeptide repeat521		NODE_48526_length_2036_cov_188.131431_g322_i19	4.35038	7.22884e-09	Unknown protein
	NODE_115419_length_1169_cov_387.828467_g52381_i0	-2.1388	1.92571e-12	Carboxypeptidase		NODE_315_length_8157_cov_71.686047_g211_i0	-1.05734	0.00246045	Calcium-dependent protein kinase 28		NODE_163617_length_810_cov_143.122117_g71975_i1	4.35019	3.39521e-10	B-box zinc finger protein 24
	NODE_169373_length_775_cov_85.062678_g87167_i0	-2.13829	0.000240325	Unknown protein		NODE_4160_length_4589_cov_61.523915_g1514_i2	-1.05825	0.0130158	RNA-binding protein BRN1		NODE_71539_length_1656_cov_6.392293_g31429_i0	4.34981	7.432e-07	Serine/threonine-protein kinase
	NODE_42646_length_2161_cov_135.905651_g14826_i1	-2.13802	0.00620306	NBS-LRR disease resistance protein family-1		NODE_28906_length_2545_cov_33.968447_g13455_i0	-1.0599	0.0431184	Zinc finger matrin-type protein 2		NODE_108662_length_1233_cov_14.287931_g48796_i0	4.34931	9.00973e-08	Zinc finger protein CONSTANS-LIKE 5
	NODE_38499_length_2260_cov_517.709648_g12896_i1	-2.13678	0.00107742	Protein ZINC INDUCED FACILITATOR-LIKE 1		NODE_84492_length_1489_cov_174.718220_g37199_i0	-1.06373	0.00139178	DNA polymerase		NODE_124920_length_1087_cov_165.406312_g57644_i0	4.34882	1.41534e-12	Zinc finger-homeodomain protein 1
	NODE_12357_length_3411_cov_118.223487_g2925_i3	-2.1366	0.00010238	Cysteine-rich receptor-like protein kinase 26		NODE_295531_length_352_cov_750.982079_g205172_i0	-1.0638	0.0470286	Expansin-A5		NODE_130938_length_1039_cov_17.047619_g61202_i0	4.34814	1.8299e-07	Unknown protein
	NODE_26252_length_2638_cov_21.651852_g12329_i0	-2.13622	1.9476e-06	Transcription factor bHLH157		NODE_163782_length_809_cov_196.282609_g83049_i0	-1.06797	0.00850075	Serine/threonine-protein kinase		NODE_169784_length_772_cov_1060.000000_g87467_i0	4.34811	4.69578e-16	F-box protein interaction domain containing protein
	NODE_62048_length_1797_cov_14.016241_g25582_i1	-2.13595	0.00614448	Type I inositol polyphosphate 5-phosphatase 8		NODE_100767_length_1309_cov_1331.769417_g25038_i1	-1.06857	0.0105432	Unknown protein		NODE_29881_length_2513_cov_10.814344_g13848_i0	4.34809	9.19967e-08	Subtilisin-like protease SBT1.9
	NODE_3013_length_4960_cov_62.094332_g1689_i0	-2.13537	0.00825155	Protein phosphatase 2c, putative		NODE_19490_length_2939_cov_59.546755_g9407_i0	-1.06976	0.0365913	VAN3-binding protein		NODE_75280_length_1606_cov_37.624918_g32616_i1	4.34722	3.16629e-08	MYB transcription factor
	NODE_150940_length_893_cov_76.856098_g64633_i1	-2.13389	0.00321273	Mitogen-activated protein kinase 7		NODE_152621_length_881_cov_548.139851_g75175_i0	-1.06986	7.00666e-06	Heavy metal-associated domain containing protein, expressed		NODE_142498_length_952_cov_74.458476_g68354_i0	4.3472	2.61644e-07	Photosystem I reaction center subunit II
	NODE_188190_length_670_cov_141.134003_g102298_i0	-2.1338	5.92392e-06	Vacuolar cation/proton exchanger 1b		NODE_9245_length_3715_cov_42.649094_g3987_i1	-1.07085	0.000793213	Beta-D-xylosidase, putative, expressed		NODE_33982_length_2384_cov_18.757681_g15580_i0	4.34571	5.14859e-07	Vacuolar amino acid transporter 1
	NODE_92583_length_1396_cov_32.524565_g40952_i0	-2.13354	9.81461e-07	Unknown protein		NODE_92061_length_1401_cov_443.247741_g32569_i2	-1.07337	0.00572771	Aldo-keto reductase family 4 member C9		NODE_199504_length_615_cov_43.765683_g112047_i0	4.34379	1.92975e-08	Unknown protein
	NODE_71660_length_1654_cov_252.161290_g7791_i4	-2.13169	1.76873e-08	IQ-domain 11		NODE_183141_length_696_cov_646.894061_g98037_i0	-1.07466	0.00908092	DUF724 domain-containing protein 2		NODE_173367_length_751_cov_41.209440_g70649_i1	4.34342	1.15698e-06	Photosystem II reaction center W protein, chloroplastic
	NODE_56919_length_1879_cov_3642.386489_g16318_i2	-2.13122	9.31225e-05	Sucrose synthase 1		NODE_21645_length_2834_cov_53.668236_g10360_i0	-1.07501	0.0221713	Unknown protein		NODE_24231_length_2720_cov_23.348697_g11460_i0	4.34311	9.80552e-15	Chr1:10208425-10210488 FORWARD LENGTH=495
	NODE_116994_length_1155_cov_159.876155_g32286_i1	-2.12993	0.00803037	Spermidine/putrescine-binding periplasmic protein		NODE_250214_length_441_cov_303.252717_g160028_i0	-1.07566	0.0190536	Glucan endo-1,3-beta-glucosidase 3		NODE_206210_length_586_cov_25.970760_g118087_i0	4.34157	1.97198e-06	Unknown protein
	NODE_148370_length_910_cov_4999.951016_g15065_i3	-2.12959	0.000291071	Histone H3.3		NODE_197324_length_625_cov_124.068841_g110151_i0	-1.0757	0.0447968	Nuclear pore complex protein NUP107		NODE_13829_length_3292_cov_482.863312_g6877_i0	4.34054	7.52536e-13	Beta-fructofuranosidase, insoluble isoenzyme 1
	NODE_159816_length_834_cov_16.873850_g80193_i0	-2.12748	0.00895755	Protein TIFY 3A		NODE_125398_length_1083_cov_387.200990_g57917_i0	-1.07596	0.0266366	Unknown protein		NODE_44448_length_2121_cov_7.406250_g20004_i0	4.34047	1.76357e-07	G-type lectin S-receptor-like serine/threonine-protein kinase
	NODE_171271_length_763_cov_179.710145_g2218_i2	-2.12747	0.00210749	LRR receptor-like serine/threonine-protein kinase GSO1		NODE_17644_length_3038_cov_232.934233_g4023_i3	-1.07818	0.0106008	Embryo defective 2016		NODE_202664_length_601_cov_173.590909_g114872_i0	4.33575	1.76022e-09	WSC domain-containing protein ARB_07867-like
	NODE_88501_length_1442_cov_10.355004_g39055_i0	-2.12688	0.00053122	Protein CUP-SHAPED COTYLEDON 3		NODE_10819_length_3550_cov_16.579523_g5489_i0	-1.08231	0.0139433	Pentatricopeptide repeat-containing protein		NODE_38633_length_2257_cov_100.500458_g17329_i1	4.33483	3.81563e-12	BTB/POZ domain-containing protein
	NODE_60530_length_1820_cov_4012.935890_g11076_i7	-2.12618	0.000802511	T-complex protein 1 subunit zeta		NODE_714_length_6905_cov_15.298888_g433_i0	-1.0833	0.012012	Retrotransposon protein, putative, Ty1-copia subclass		NODE_66868_length_1723_cov_8.159394_g29460_i0	4.33404	1.4365e-05	Retrotransposon protein, putative, Ty1-copia subclass
	NODE_57480_length_1870_cov_1995.415693_g25502_i0	-2.1258	2.25934e-28	Phosphoethanolamine N-methyltransferase 3		NODE_40662_length_2206_cov_147.044538_g18385_i0	-1.0849	0.0158212	Multidrug resistance 3		NODE_15681_length_3163_cov_152.999029_g2811_i1	4.33402	3.06027e-17	Sorghum bicolor protein targeted either to mitochondria or chloroplast proteins T50848
	NODE_93124_length_1390_cov_8.950645_g41196_i0	-2.12569	0.0055602	Protein SULFUR DEFICIENCY-INDUCED 1		NODE_135071_length_1007_cov_158.794433_g63707_i0	-1.08744	0.0206111	centlein isoform X3		NODE_270265_length_396_cov_139.380805_g179945_i0	4.33315	9.81543e-08	Unknown protein
	NODE_133536_length_1019_cov_86.238901_g29184_i1	-2.1255	0.00943115	Cyclin-D3-1		NODE_118534_length_1141_cov_1024.382959_g54059_i0	-1.08855	0.013123	SAUR-like auxin-responsive protein family		NODE_5048_length_4364_cov_1115.662316_g2641_i1	4.33274	2.90038e-13	Hippocampus abundant transcript 1 protein
	NODE_39770_length_2228_cov_91.642691_g18017_i0	-2.12527	0.000591026	Tubby-like F-box protein 10		NODE_14432_length_3250_cov_90.299339_g1211_i2	-1.08972	0.0327376	U-box domain-containing protein 33		NODE_105773_length_1260_cov_15794.114575_g22268_i6	4.32708	5.83925e-11	Cysteine proteinase 1
	NODE_124453_length_1091_cov_21.861493_g57369_i0	-2.12357	0.00246956	Protein CDI		NODE_106509_length_1253_cov_248.298305_g36694_i1	-1.09163	0.0124204	Cyclin-dependent kinase C-2		NODE_56866_length_1880_cov_1176.920310_g2641_i7	4.32608	8.1936e-08	Hippocampus abundant transcript 1 protein
	NODE_46485_length_2075_cov_166.440559_g5240_i7	-2.12223	0.000104267	Phosphatidylinositol/phosphatidylcholine transfer protein SFH13		NODE_172824_length_754_cov_202.769457_g89798_i0	-1.09281	0.0473527	E3 ubiquitin-protein ligase FANCL		NODE_226286_length_510_cov_336.954233_g136780_i0	4.32604	1.31843e-08	Carboxypeptidase
	NODE_48388_length_2039_cov_25.316378_g21638_i0	-2.12127	7.79311e-06	Integrator complex subunit 9		NODE_5129_length_4343_cov_41.586651_g2775_i0	-1.09296	0.00214688	DNAJ heat shock N-terminal domain-containing protein		NODE_17948_length_3022_cov_134.586300_g8741_i0	4.32482	2.96687e-10	Receptor kinase
	NODE_13864_length_3289_cov_88.096393_g6894_i0	-2.12109	0.00402963	Transcription factor LHW		NODE_22006_length_2817_cov_80.978499_g9140_i1	-1.09357	0.0270154	Pectate lyase		NODE_61733_length_1801_cov_702.365741_g27273_i0	4.32373	4.32546e-06	Beta-glucosidase 11
	NODE_56646_length_1884_cov_148.928769_g5498_i3	-2.12095	0.00401306	Potassium transporter		NODE_48030_length_2045_cov_324.596856_g21346_i1	-1.09395	0.0453453	Aminopeptidase		NODE_155766_length_860_cov_142.670902_g77338_i0	4.32343	1.43072e-14	HVA22-like protein
	NODE_110691_length_1213_cov_1834.872807_g26489_i1	-2.11933	5.16273e-09	Squamosa promoter-binding-like protein 13		NODE_184137_length_691_cov_336.920712_g98869_i0	-1.09489	0.00146349	Poly [ADP-ribose] polymerase		NODE_43010_length_2153_cov_107.369712_g19376_i0	4.32326	8.7262e-08	Aquaporin-like protein
	NODE_124045_length_1094_cov_536.147894_g40885_i3	-2.11869	0.00968671	Protein TIFY 10c		NODE_104873_length_1269_cov_165.511706_g46922_i0	-1.09528	0.000926796	Targeting protein for Xklp2 domain containing protein, expressed		NODE_90846_length_1414_cov_5773.516779_g139_i8	4.32315	1.58477e-18	Unknown protein
	NODE_192541_length_648_cov_263.953043_g105994_i0	-2.11848	1.63228e-05	WRKY transcription factor		NODE_78251_length_1566_cov_39.761554_g34380_i0	-1.0968	0.0378196	Pentatricopeptide repeat-containing protein		NODE_165795_length_797_cov_24.633978_g84481_i0	4.32193	2.73287e-07	Unknown protein
	NODE_2673_length_5129_cov_176.125396_g1494_i0	-2.11772	4.81418e-05	Multiple C2 and transmembrane domain-containing protein 1		NODE_2460_length_5230_cov_13.081831_g1376_i0	-1.09746	0.029679	Cationic amino acid transporter 4 vacuolar		NODE_324595_length_314_cov_303.846473_g234220_i0	4.32186	1.22783e-06	Chlorophyll a-b binding protein, chloroplastic
	NODE_128116_length_1061_cov_275.009109_g27811_i4	-2.11738	5.81083e-10	protein RADIALIS-like 3		NODE_48454_length_2037_cov_1639.471487_g17228_i2	-1.09799	0.00482524	Xyloglucan endotransglucosylase/hydrolase		NODE_161908_length_820_cov_824.888889_g81701_i0	4.32139	7.67553e-13	Unknown protein
	NODE_134018_length_1015_cov_145.376858_g63070_i0	-2.11713	4.16822e-13	Unknown protein		NODE_175422_length_739_cov_92.929429_g91836_i0	-1.10025	0.0343128	Pentatricopeptide repeat-containing protein, putative		NODE_58509_length_1853_cov_2419.565169_g25921_i0	4.32093	7.26465e-44	Serinc-domain containing serine and sphingolipid biosynthesis protein
	NODE_73752_length_1626_cov_76.155184_g15780_i3	-2.11706	0.000251379	Isopentenyl diphosphate isomerase		NODE_93074_length_1390_cov_343.872437_g41169_i0	-1.10131	0.00607111	RING/FYVE/PHD zinc finger superfamily protein		NODE_37490_length_2285_cov_276.909584_g7797_i2	4.31961	3.99939e-17	Carboxypeptidase
	NODE_243613_length_458_cov_197.914286_g153557_i0	-2.1169	1.50752e-06	Protein DETOXIFICATION		NODE_2248_length_5342_cov_30.826343_g1266_i0	-1.10162	0.0107807	DCD (Development and cell death) domain protein		NODE_89892_length_1426_cov_10.034738_g39672_i0	4.31861	1.74952e-08	Molybdenum cofactor sulfurase
	NODE_25955_length_2650_cov_14.198293_g978_i8	-2.11582	0.00230696	O-methyltransferase ZRP4		NODE_157530_length_848_cov_946.296774_g78574_i0	-1.10242	0.0446831	Chr1:4525852-4525977 REVERSE LENGTH=41		NODE_335711_length_301_cov_24985.899123_g245334_i0	4.31748	1.06903e-31	Unknown protein
	NODE_174236_length_746_cov_25.398217_g90902_i0	-2.11518	0.00333536	Unknown protein		NODE_104764_length_1270_cov_278.408521_g8908_i3	-1.10475	7.78252e-05	DEAD-box ATP-dependent RNA helicase 13		NODE_108348_length_1236_cov_7.617369_g48643_i0	4.31567	2.57169e-06	BTB/POZ domain-containing protein
	NODE_254031_length_432_cov_218.941504_g163812_i0	-2.11421	0.000122684	Unknown protein		NODE_105596_length_1262_cov_169.769554_g35910_i1	-1.10485	0.00154265	SUPPRESSOR OF AUXIN RESISTANCE1		NODE_136617_length_996_cov_37.408451_g64641_i0	4.31407	4.92857e-06	RING-H2 finger protein ATL2K
	NODE_258567_length_421_cov_1540.356322_g168309_i0	-2.11348	8.81989e-08	Unknown protein		NODE_108015_length_1239_cov_88.576329_g45524_i1	-1.10609	0.0122206	SPBc2 prophage-derived uncharacterized protein yotK		NODE_165940_length_796_cov_89.532503_g84599_i0	4.31284	1.33334e-09	Acid beta-fructofuranosidase
	NODE_45526_length_2097_cov_12.703557_g20436_i0	-2.11286	8.59489e-05	S-type anion channel		NODE_38049_length_2271_cov_687.907643_g17302_i0	-1.10675	0.0352285	C2H2-like zinc finger protein		NODE_233731_length_486_cov_891.513317_g143953_i0	4.31219	5.72787e-16	Unknown protein
	NODE_68976_length_1693_cov_10.161111_g30357_i0	-2.1123	0.0102228	Anthranilate O-methyltransferase 2		NODE_65358_length_1745_cov_175.203349_g18660_i2	-1.10699	0.0100854	Aspartate aminotransferase		NODE_51830_length_1970_cov_799.183448_g16689_i3	4.31036	2.30756e-16	UDP-glucose 4-epimerase 3
	NODE_95593_length_1363_cov_375.824806_g32663_i1	-2.11155	2.00265e-11	Unknown protein		NODE_92468_length_1397_cov_163.649547_g40897_i0	-1.10741	0.000793213	Transcription repressor OFP8		NODE_138544_length_981_cov_167.752203_g65875_i0	4.30914	3.00411e-09	Chr4:12118033-12120134 REVERSE LENGTH=573
	NODE_41930_length_2177_cov_14.424430_g15979_i1	-2.11136	4.81777e-05	Ankyrin-like protein-like protein		NODE_211042_length_566_cov_851.158215_g39825_i3	-1.10995	0.0430865	Unknown protein		NODE_4472_length_4508_cov_420.315220_g2436_i0	4.30828	4.81293e-13	Carboxypeptidase
	NODE_29499_length_2524_cov_10.266830_g13701_i0	-2.11077	1.66183e-05	Pentatricopeptide repeat-containing protein		NODE_45627_length_2094_cov_488.946561_g14942_i3	-1.11061	0.0182408	IQ-domain 6		NODE_29828_length_2514_cov_127.246211_g13830_i0	4.3044	1.49324e-05	AAA-type ATPase family protein
	NODE_44957_length_2109_cov_834.324656_g20217_i0	-2.11033	8.61493e-35	Aspartic proteinase nepenthesin-2		NODE_23022_length_2770_cov_76.336670_g10966_i0	-1.11293	0.039629	Chr5:18458294-18460705 REVERSE LENGTH=803		NODE_132215_length_1029_cov_876.183054_g61982_i0	4.30349	6.14633e-09	Chr2:7369549-7375143 FORWARD LENGTH=408
	NODE_75325_length_1605_cov_112.421671_g15177_i1	-2.10823	6.79316e-22	Auxin-responsive protein		NODE_202438_length_602_cov_204.553875_g114661_i0	-1.11402	0.0195944	Heat shock protein 83		NODE_57860_length_1865_cov_21.580357_g25656_i0	4.30104	5.93277e-09	UDP-glucuronate 4-epimerase 1
	NODE_104851_length_1269_cov_462.267559_g8026_i3	-2.1078	0.00242381	Ubiquitin-conjugating enzyme E2 11		NODE_60102_length_1828_cov_38.497436_g26566_i0	-1.11434	0.0275564	Sulfite oxidase		NODE_12945_length_3359_cov_143.870359_g6468_i0	4.29962	1.73542e-07	Chr4:12909740-12911389 FORWARD LENGTH=359
	NODE_120595_length_1123_cov_101.280000_g8_i8	-2.10698	0.00116792	Bifunctional dihydrofolate reductase-thymidylate synthase		NODE_30403_length_2495_cov_68.976466_g13412_i1	-1.11595	0.0100613	Crossover junction endonuclease EME1B		NODE_75699_length_1600_cov_86.921415_g33217_i0	4.29916	2.38467e-09	Mitogen-activated protein kinase kinase kinase A
	NODE_245480_length_453_cov_843.460526_g155379_i0	-2.10647	7.77112e-05	Unknown protein		NODE_92997_length_1391_cov_173.480273_g41134_i0	-1.11939	0.0278376	DNA primase large subunit		NODE_153876_length_873_cov_16.650000_g76029_i0	4.29888	2.11303e-06	Unknown protein
	NODE_10764_length_3554_cov_66.597529_g5466_i0	-2.10573	6.20704e-06	MYB transcription factor		NODE_62085_length_1796_cov_81.821822_g9538_i1	-1.12097	0.00758374	protein MARD1		NODE_179035_length_719_cov_25.147059_g94688_i0	4.29856	8.28605e-08	Chr2:11968182-11968556 REVERSE LENGTH=124
	NODE_51113_length_1984_cov_464.197279_g6926_i3	-2.10565	0.00370232	Transcription factor E2F		NODE_23512_length_2749_cov_254.293348_g5404_i1	-1.12155	0.00176784	Adenine nucleotide alpha hydrolase-like superfamily protein		NODE_229353_length_500_cov_119.918033_g139715_i0	4.29702	2.15239e-07	Glycosyltransferase family 61 protein
	NODE_2225_length_5349_cov_48.797384_g1252_i0	-2.10483	5.96215e-11	Unknown protein		NODE_11512_length_3485_cov_30.266999_g5825_i0	-1.12172	0.0063355	Retrovirus-related Pol polyprotein from transposon TNT 1-94		NODE_35810_length_2332_cov_269.754759_g16365_i0	4.29549	7.97456e-15	RING-type E3 ubiquitin transferase
	NODE_252307_length_436_cov_319.157025_g162105_i0	-2.10453	2.44664e-06	Unknown protein		NODE_71742_length_1653_cov_217.748734_g31518_i0	-1.12482	0.00372624	Phragmoplast orienting kinesin 2		NODE_195013_length_636_cov_454.069272_g108127_i0	4.29321	4.30075e-24	Acyl-coenzyme A oxidase
	NODE_80044_length_1544_cov_127.107410_g30883_i1	-2.10438	2.64261e-06	Unknown protein		NODE_104505_length_1273_cov_56.090833_g46744_i0	-1.12593	0.0228341	Nucleosome-remodeling factor subunit BPTF		NODE_110805_length_1212_cov_606.474978_g47201_i1	4.29308	7.99855e-07	Unknown protein
	NODE_45435_length_2099_cov_11.210267_g20399_i0	-2.10437	6.67935e-05	Zinc finger protein CONSTANS-LIKE 9		NODE_14766_length_3225_cov_32.347716_g366_i5	-1.13173	0.0182618	Unknown protein		NODE_16311_length_3121_cov_46.381890_g2546_i2	4.29197	9.293e-10	Rve domain-containing protein
	NODE_112340_length_1198_cov_98.734222_g8809_i5	-2.10377	1.1257e-06	Copper transport protein ATX1		NODE_115750_length_1166_cov_271.661482_g52565_i0	-1.13216	0.00821944	ELMO domain containing protein		NODE_95720_length_1362_cov_71.888285_g42386_i0	4.29029	3.02661e-15	EGF domain-specific O-linked N-acetylglucosamine transferase
	NODE_143519_length_945_cov_102.619266_g69021_i0	-2.10345	7.57925e-07	Disease resistance protein-like		NODE_4895_length_4398_cov_101.270520_g41_i3	-1.13237	0.0309034	3-hydroxyacyl-[acyl-carrier-protein] dehydratase FabZ		NODE_194860_length_637_cov_10.976950_g107987_i0	4.28898	1.21964e-05	Unknown protein
	NODE_200799_length_609_cov_168.979478_g69731_i1	-2.10325	0.000171835	DNA repair helicase rad5,16, putative		NODE_100255_length_1315_cov_94.191626_g44606_i0	-1.13515	0.0106277	Unknown protein		NODE_35707_length_2334_cov_2285.765148_g11103_i2	4.28797	1.18887e-06	GDSL esterase/lipase
	NODE_68637_length_1697_cov_292.874384_g10346_i3	-2.10225	1.43632e-11	cDNA clone:006-306-H07, full insert sequence		NODE_169515_length_774_cov_151.514979_g37105_i2	-1.13707	0.014283	DNA replication ATP-dependent helicase Dna2		NODE_105417_length_1264_cov_7.328296_g47186_i0	4.28201	1.41289e-05	Unknown protein
	NODE_7465_length_3939_cov_108.593637_g3518_i1	-2.10209	4.17272e-19	alpha,alpha-trehalose-phosphate synthase [UDP-forming] 5-like		NODE_173688_length_749_cov_99.526627_g48949_i1	-1.138	0.0344027	PH01B001G05.13 protein		NODE_205680_length_588_cov_173.743689_g117619_i0	4.28176	3.09235e-12	MYB transcription factor
	NODE_63893_length_1767_cov_2138.814050_g13561_i3	-2.10172	0.00583236	60 kDa chaperonin 2		NODE_179298_length_717_cov_3099.596273_g51991_i2	-1.14014	0.0190078	40S ribosomal protein S11		NODE_38005_length_2272_cov_265.457026_g71_i4	4.28138	2.40004e-20	Unknown protein
	NODE_14937_length_3212_cov_91.248168_g7370_i0	-2.10095	0.00233504	Glutamate receptor		NODE_10403_length_3589_cov_149.734073_g264_i8	-1.14362	0.0158135	NHL repeat-containing protein		NODE_58291_length_1857_cov_3263.221413_g17542_i4	4.28133	4.16505e-11	CHY-type/CTCHY-type/RING-type Zinc finger protein
	NODE_140990_length_963_cov_45.030337_g67393_i0	-2.10041	0.000111582	Chr1:30157057-30157473 REVERSE LENGTH=138		NODE_74870_length_1611_cov_139.014954_g30281_i2	-1.14563	0.0143247	Unknown protein		NODE_50332_length_2000_cov_14.549559_g22474_i0	4.28011	5.2498e-07	Endo-1,4-beta-xylanase
	NODE_141683_length_958_cov_23.138983_g67826_i0	-2.09986	1.67868e-05	EPIDERMAL PATTERNING FACTOR-like protein 1		NODE_83112_length_1505_cov_278.064944_g32766_i1	-1.1482	0.00952799	Chr5:21428376-21429367 REVERSE LENGTH=296		NODE_57385_length_1872_cov_112.549194_g25458_i0	4.27971	1.5181e-06	Regulatory protein-like
	NODE_61286_length_1809_cov_26.978111_g26368_i1	-2.09944	3.09012e-05	Dof zinc finger protein 14		NODE_915_length_6516_cov_163.853640_g544_i0	-1.15166	0.0165018	Mediator of RNA polymerase II transcription subunit 13		NODE_17385_length_3053_cov_21583.811074_g5158_i1	4.27758	1.10633e-06	14 kDa proline-rich protein DC2.15
	NODE_59215_length_1842_cov_227.798756_g26193_i0	-2.0981	0.00965418	PHD finger protein ALFIN-LIKE 2		NODE_29509_length_2523_cov_527.225714_g63_i4	-1.1609	0.0311602	Protein NRT1/ PTR FAMILY 8.3		NODE_109229_length_1227_cov_174.208839_g49099_i0	4.27337	4.79798e-07	Hippocampus abundant transcript 1 protein
	NODE_84377_length_1490_cov_1020.573747_g21714_i2	-2.09757	3.89283e-07	Anthranilate O-methyltransferase 2		NODE_186250_length_680_cov_252.955519_g100643_i0	-1.16479	0.0185168	ATP-dependent DNA helicase Q-like 4A		NODE_100575_length_1311_cov_376.875606_g44751_i0	4.27175	1.88524e-05	Chitinase 8
	NODE_61067_length_1813_cov_9.133333_g26983_i0	-2.0968	0.000574322	Unknown protein		NODE_122214_length_1109_cov_118.509653_g56106_i0	-1.16703	0.0341211	Protein argonaute 7		NODE_36969_length_2299_cov_71.845912_g16856_i0	4.27127	2.47183e-10	Beta-D-xylosidase
	NODE_259848_length_418_cov_1253.623188_g169579_i0	-2.09618	0.00913456	Unknown protein		NODE_37_length_11414_cov_34.423684_g21_i0	-1.16821	0.00308507	Midasin		NODE_128480_length_1058_cov_462.615228_g38456_i2	4.26836	8.23559e-23	Cytochrome b561 and DOMON domain-containing protein
	NODE_141341_length_960_cov_3887.626832_g57612_i1	-2.09576	0.00416763	Xyloglucan endotransglucosylase/hydrolase		NODE_187004_length_676_cov_187.839138_g101295_i0	-1.17217	0.0093964	Unknown protein		NODE_4038_length_4623_cov_5526.696044_g2215_i0	4.26823	1.28804e-18	Carboxypeptidase
	NODE_38236_length_2267_cov_28.596627_g17387_i0	-2.09574	2.4172e-06	Unknown protein		NODE_10500_length_3578_cov_245.292439_g2672_i5	-1.17467	0.00199283	Imidazole glycerol phosphate synthase subunit HisH		NODE_97450_length_1344_cov_102.974823_g43188_i0	4.26583	2.21331e-05	Chlorophyll a-b binding protein, chloroplastic
	NODE_28228_length_2567_cov_118.360465_g13154_i0	-2.09547	0.00259121	Subtilisin-like protease		NODE_29643_length_2520_cov_70.867184_g13757_i0	-1.17488	0.0474135	Zinc-finger homeodomain protein 7		NODE_85575_length_1476_cov_2173.483963_g10398_i3	4.2656	2.38131e-16	Ribonuclease 3
	NODE_129518_length_1050_cov_23.355169_g60323_i0	-2.09475	5.94837e-06	Unknown protein		NODE_7169_length_3981_cov_55.188076_g3755_i0	-1.17673	0.00793329	Unknown protein		NODE_177512_length_727_cov_177.059633_g93477_i0	4.26442	1.64894e-15	Ceramide kinase
	NODE_125642_length_1081_cov_553.107143_g2273_i4	-2.09437	0.00487181	AT-hook motif nuclear-localized protein 10-like		NODE_7895_length_3878_cov_52.303548_g4084_i0	-1.1774	0.0179715	PLATZ transcription factor family protein		NODE_57285_length_1874_cov_10.972793_g25412_i0	4.26428	3.39993e-05	Transcription factor MYB86
	NODE_111484_length_1206_cov_78.078553_g42917_i1	-2.09415	0.000825951	Glutamate-1-semialdehyde 2,1-aminomutase 1		NODE_11210_length_3512_cov_163.685083_g4333_i1	-1.18368	0.000569753	Auxin response factor 11		NODE_178372_length_722_cov_950.203390_g94179_i0	4.2639	2.36175e-15	Beta-glucosidase 6
	NODE_110614_length_1214_cov_418.304996_g558_i15	-2.09215	0.00132167	5'-nucleotidase domain-containing protein		NODE_230840_length_495_cov_321.808057_g141152_i0	-1.18453	0.00866561	E3 ubiquitin-protein ligase		NODE_55427_length_1905_cov_5.873362_g24669_i0	4.2633	1.69739e-05	Unknown protein
	NODE_29931_length_2511_cov_83.353979_g13871_i0	-2.09069	2.16473e-07	Retrotransposon protein, putative, Ty1-copia subclass		NODE_171270_length_763_cov_188.069565_g88616_i0	-1.18774	0.00671399	Retinoblastoma-related protein 1		NODE_129526_length_1050_cov_9.372569_g60328_i0	4.26084	2.56271e-06	Short-chain type dehydrogenase/reductase
	NODE_165266_length_800_cov_53.458047_g18841_i1	-2.09001	0.000678834	Myosin, putative, expressed		NODE_6362_length_4105_cov_73.923611_g3371_i0	-1.18943	0.00758374	Unknown protein		NODE_48903_length_2029_cov_5.540900_g21852_i0	4.25988	2.41032e-05	p0460E08.2 protein
	NODE_91474_length_1408_cov_43.481648_g1804_i2	-2.08961	0.000439867	Unknown protein		NODE_212952_length_559_cov_129.829218_g124256_i0	-1.18996	0.0146859	Unknown protein		NODE_73972_length_1623_cov_10.118065_g32464_i0	4.25986	2.09226e-08	Unknown protein
	NODE_119541_length_1133_cov_43.857547_g17129_i4	-2.08915	0.00116645	Chr1:26597510-26599888 FORWARD LENGTH=465		NODE_54075_length_1928_cov_237.332615_g24067_i0	-1.19039	0.0136759	Receptor-like kinase		NODE_218353_length_538_cov_869.604301_g129299_i0	4.25924	3.51512e-07	Cysteine proteinase 1
	NODE_36090_length_2324_cov_140.114616_g15881_i2	-2.08912	1.4451e-06	AT-hook motif nuclear-localized protein 10		NODE_136949_length_993_cov_862.194565_g58434_i1	-1.19163	0.0434318	Aquaporin TIP4-4		NODE_70979_length_1664_cov_13.538026_g31188_i0	4.25809	4.12719e-05	Glycosyltransferase family 61 protein
	NODE_66902_length_1722_cov_292.308672_g21751_i1	-2.08912	0.000302643	Protein PLANT CADMIUM RESISTANCE 3		NODE_127_length_9277_cov_32.160908_g90_i0	-1.19218	0.0304954	Unknown protein		NODE_101075_length_1306_cov_1268.648013_g44991_i0	4.25791	9.10074e-08	Endonuclease 2
	NODE_188699_length_667_cov_3977.804714_g102724_i0	-2.08874	2.28103e-17	Xyloglucan endotransglucosylase/hydrolase		NODE_126585_length_1074_cov_94.081918_g58605_i0	-1.19218	0.0239791	Unknown protein		NODE_182170_length_701_cov_1198.578025_g2807_i3	4.25757	1.7452e-13	Gamma-glutamyltranspeptidase 3
	NODE_317280_length_323_cov_150.272000_g226907_i0	-2.08856	0.00374298	Unknown protein		NODE_790_length_6749_cov_53.646345_g478_i0	-1.19564	0.000595273	DEAD-box ATP-dependent RNA helicase 31		NODE_155408_length_862_cov_5240.888466_g8145_i2	4.25698	3.80768e-44	Heme oxygenase 1
	NODE_143231_length_947_cov_68.279176_g17865_i4	-2.08821	0.00137383	Serine/threonine protein kinase		NODE_163417_length_811_cov_359.888889_g82780_i0	-1.19838	0.00400839	Unknown protein		NODE_56066_length_1894_cov_20.713893_g24917_i0	4.25631	3.2515e-10	Myosin heavy chain kinase B-like protein
	NODE_108838_length_1231_cov_83.079447_g48891_i0	-2.08795	0.00725885	Alkaline alpha galactosidase 1		NODE_136799_length_994_cov_1261.163952_g64773_i0	-1.19901	0.0119815	Transcription factor bHLH74		NODE_214754_length_552_cov_21.682672_g125920_i0	4.25622	1.62379e-06	L-ascorbate oxidase-like protein
	NODE_15303_length_3187_cov_44.018626_g3483_i2	-2.08786	0.00628187	Mitogen-activated protein kinase 8		NODE_61692_length_1802_cov_135.608444_g3362_i19	-1.20059	0.000691024	ARM repeat superfamily protein		NODE_74348_length_1618_cov_19.133333_g32616_i0	4.2525	9.02714e-07	MYB transcription factor
	NODE_55834_length_1898_cov_22.207671_g13526_i1	-2.08784	0.00377185	RING finger protein 157		NODE_9713_length_3662_cov_33.441070_g4686_i1	-1.201	0.00865284	Endonuclease or glycosyl hydrolase		NODE_202950_length_600_cov_15.459203_g115137_i0	4.24864	2.32109e-05	Calcium-binding protein PBP1
	NODE_24759_length_2696_cov_40.687762_g10670_i1	-2.0875	0.000149482	1-aminocyclopropane-1-carboxylate oxidase, putative		NODE_122103_length_1110_cov_118.541948_g56044_i0	-1.20134	0.014056	Endonuclease/exonuclease/phosphatase		NODE_140664_length_965_cov_3517.294843_g36718_i3	4.24587	5.61748e-06	Salt response protein
	NODE_132232_length_1029_cov_410.928870_g3146_i9	-2.08745	6.0303e-05	DNA-directed RNA polymerase subunit		NODE_267708_length_401_cov_490.966463_g177396_i0	-1.20375	0.0397417	B3 domain-containing protein		NODE_56480_length_1887_cov_56.442668_g25078_i0	4.2445	1.97482e-08	Abscisic acid 8'-hydroxylase 3
	NODE_212174_length_562_cov_50.995910_g57944_i1	-2.0867	0.0015121	Vacuolar cation/proton exchanger 1a		NODE_220285_length_531_cov_266.393013_g131103_i0	-1.20389	0.00750149	Unknown protein		NODE_21671_length_2833_cov_56.057971_g10373_i0	4.24155	3.34211e-10	Oxysterol-binding protein-related protein 4C
	NODE_7267_length_3967_cov_1360.496918_g1921_i4	-2.08553	2.91918e-07	Beta-amylase		NODE_26760_length_2619_cov_112.634721_g8324_i7	-1.20764	0.00784845	Thioredoxin-related transmembrane protein 2		NODE_91726_length_1405_cov_153.148649_g40520_i0	4.24072	4.29135e-07	PI-PLC X domain-containing protein At5g67130
	NODE_33547_length_2397_cov_124.941480_g14036_i1	-2.08402	5.16331e-07	CoA ligase		NODE_183147_length_696_cov_485.410915_g82406_i1	-1.20901	0.000217795	Unknown protein		NODE_100636_length_1311_cov_13.432956_g44777_i0	4.23853	1.29546e-06	DUF1645 family protein
	NODE_36665_length_2307_cov_328.726052_g623_i1	-2.08397	0.0019458	Histone acetyltransferase type B catalytic subunit		NODE_7341_length_3957_cov_142.197219_g3835_i0	-1.20919	0.021389	HAT transposon superfamily protein		NODE_19417_length_2943_cov_32.784321_g9375_i0	4.23839	1.59202e-08	RING-type E3 ubiquitin transferase
	NODE_27639_length_2589_cov_69.778219_g12913_i0	-2.0839	0.000744046	WRKY transcription factor		NODE_85356_length_1479_cov_166.916074_g25926_i2	-1.20946	0.00515599	F12P19.7 isoform 1		NODE_44232_length_2125_cov_639.055556_g19914_i0	4.23788	4.67702e-27	Cytidine deaminase
	NODE_110867_length_1212_cov_18.981563_g49928_i0	-2.08229	0.00112714	Unknown protein		NODE_10000_length_3633_cov_100.422472_g3281_i1	-1.21209	0.042806	Transposon Ty3-G Gag-Pol polyprotein		NODE_103210_length_1285_cov_344.683168_g25796_i1	4.23743	9.46513e-08	Chlorophyll a-b binding protein, chloroplastic
	NODE_71722_length_1653_cov_664.485443_g16338_i2	-2.08133	0.00477289	Aluminum-activated malate transporter-like		NODE_186585_length_678_cov_1146.876033_g100932_i0	-1.21216	0.0287037	Transcription factor bHLH62		NODE_192773_length_647_cov_260.487805_g106198_i0	4.23694	5.23713e-21	Beta-xylosidase/alpha-L-arabinofuranosidase 1
	NODE_159925_length_833_cov_203.181579_g21137_i1	-2.08118	5.81261e-07	Peroxidase		NODE_203555_length_597_cov_161.738550_g22970_i2	-1.21233	0.0207475	RING/FYVE/PHD zinc finger superfamily protein		NODE_104458_length_1273_cov_530.035000_g27673_i1	4.23693	6.88265e-28	equilibrative nucleotide transporter 3-like
	NODE_61857_length_1799_cov_1365.332561_g27328_i0	-2.0807	7.21011e-11	Protein LITTLE ZIPPER 3		NODE_4919_length_4394_cov_37.413562_g2658_i0	-1.22378	0.0154252	Ubiquitin conjugating enzyme-like		NODE_17517_length_3044_cov_712.812521_g1002_i5	4.23403	2.02158e-23	Endoglucanase
	NODE_268742_length_399_cov_46.199387_g178428_i0	-2.07917	0.00594269	VAN3-binding protein-like isoform X2		NODE_11055_length_3524_cov_233.944364_g351_i9	-1.22603	0.0468344	ARM repeat superfamily protein		NODE_33990_length_2383_cov_983.910390_g15585_i0	4.23382	5.95074e-09	Peroxidase
	NODE_27956_length_2577_cov_109.025958_g4742_i2	-2.07713	0.00379514	Tudor/PWWP/MBT superfamily protein		NODE_129482_length_1050_cov_100.555783_g60300_i0	-1.2273	0.00384955	Nucleobase-ascorbate transporter 2		NODE_124099_length_1094_cov_72.146915_g57155_i0	4.23236	9.71323e-06	Ethylene responsive transcription factor 6
	NODE_59864_length_1832_cov_10.428653_g26476_i0	-2.07661	9.40197e-05	DUF659 domain-containing protein/Dimer_Tnp_hAT domain-containing protein		NODE_6545_length_4077_cov_260.326923_g3470_i0	-1.2297	0.000340611	Periodic tryptophan protein 2		NODE_93671_length_1384_cov_7.370709_g41449_i0	4.23123	2.55827e-06	Leucoanthocyanidin reductase
	NODE_47870_length_2048_cov_111.065823_g9100_i1	-2.07549	0.000861837	Endoplasmic reticulum metallopeptidase 1		NODE_245131_length_454_cov_557.716535_g155038_i0	-1.23053	0.0375604	Kinesin 4A		NODE_268215_length_400_cov_211.834862_g177903_i0	4.23013	1.53846e-05	Unknown protein
	NODE_56167_length_1892_cov_222.790544_g24957_i0	-2.07374	0.00683575	Purple acid phosphatase		NODE_38802_length_2252_cov_361.564938_g17634_i0	-1.23172	0.0278954	U3 small nucleolar RNA-associated protein 18-like protein		NODE_105968_length_1259_cov_7.702361_g47458_i0	4.22884	2.94764e-05	Ethylene-responsive transcription factor ERF060
	NODE_27161_length_2605_cov_228.550158_g1278_i3	-2.07164	1.26678e-15	Chr1:19270193-19274122 REVERSE LENGTH=898		NODE_152910_length_879_cov_953.083127_g32795_i4	-1.23639	0.00107035	Retinoblastoma-related protein 1		NODE_57841_length_1865_cov_104.457031_g25642_i0	4.22804	3.33816e-09	Tetratricopeptide repeat (TPR)-like superfamily protein
	NODE_47940_length_2047_cov_12.998987_g21469_i0	-2.07164	4.94694e-06	Sodium/hydrogen exchanger		NODE_595_length_7148_cov_91.234629_g277_i3	-1.23748	0.0304954	Aspartate aminotransferase		NODE_61148_length_1811_cov_285.907940_g25714_i1	4.22375	2.50828e-10	Unknown protein
	NODE_37905_length_2275_cov_50.493188_g17242_i0	-2.07135	9.40639e-12	ACT domain-containing protein ACR8		NODE_3761_length_4699_cov_84.820147_g397_i5	-1.23756	0.0441136	Zinc finger MYM-type protein 1		NODE_70684_length_1668_cov_210.791223_g12949_i1	4.22323	6.78432e-39	Hydrolase-like protein
	NODE_212147_length_562_cov_163.625767_g123517_i0	-2.07094	1.339e-05	'putative glucan 1,3-beta-glucosidase		NODE_8266_length_3826_cov_27.199307_g1544_i1	-1.23849	0.0210026	Pentatricopeptide repeat-containing protein		NODE_52186_length_1964_cov_207.897409_g23264_i0	4.22288	3.14864e-08	Glycerophosphodiester phosphodiesterase
	NODE_35073_length_2353_cov_104.882456_g16060_i0	-2.07044	0.00899261	Protein TIFY 10a		NODE_152968_length_879_cov_103.920596_g75416_i0	-1.23993	0.0261813	Unknown protein		NODE_21238_length_2853_cov_1161.902158_g7484_i2	4.22052	3.67963e-10	Zinc-finger homeodomain protein 3
	NODE_117186_length_1153_cov_1803.793519_g40164_i1	-2.0701	0.00264439	3-ketoacyl-CoA thiolase		NODE_3606_length_4745_cov_138.570420_g1984_i0	-1.24347	0.000574145	Chr4:14735401-14737793 FORWARD LENGTH=725		NODE_435714_length_259_cov_7081.779570_g345335_i0	4.21845	5.37237e-15	Unknown protein
	NODE_19461_length_2941_cov_24.693515_g9394_i0	-2.06911	0.00192343	TBC1 domain family member 5		NODE_101889_length_1298_cov_245.006531_g14342_i5	-1.24812	0.0107739	Glucose-1-phosphate adenylyltransferase		NODE_102770_length_1290_cov_35.229252_g3201_i16	4.21619	9.90503e-11	HVA22-like protein
	NODE_80593_length_1537_cov_133.058743_g32539_i1	-2.06838	4.60395e-08	Peroxidase		NODE_16957_length_3081_cov_86.340426_g8257_i0	-1.24895	0.0256533	Galactosyltransferase family protein, putative, expressed		NODE_35893_length_2330_cov_13.476739_g16399_i0	4.21602	4.65954e-09	Photosynthetic NDH subcomplex L 2
	NODE_117954_length_1147_cov_43.334264_g53745_i0	-2.0677	0.000524261	Ethylene-responsive transcription factor RAP2-2		NODE_2294_length_5319_cov_25.536027_g186_i1	-1.24912	0.0021256	Helicase protein MOM1		NODE_48122_length_2044_cov_57.411974_g21534_i0	4.21468	1.80531e-19	Glycosyltransferase
	NODE_79249_length_1554_cov_239.843349_g22361_i3	-2.06596	0.0118876	Cleavage stimulation factor subunit 1		NODE_134811_length_1009_cov_62.948718_g63545_i0	-1.25034	0.0236107	RING-H2 finger protein ATL79		NODE_76498_length_1589_cov_99.458443_g31278_i1	4.21407	7.02741e-21	Myb transcription factor
	NODE_156130_length_858_cov_13.980892_g77576_i0	-2.06552	0.00139439	Unknown protein		NODE_185645_length_683_cov_364.452459_g100144_i0	-1.25162	0.0260267	Pollen Ole e 1 allergen and extensin family protein		NODE_273393_length_390_cov_864.444795_g183063_i0	4.21269	8.62725e-13	HGA4
	NODE_72461_length_1643_cov_199.275159_g11870_i2	-2.06533	0.00120858	Bifunctional 3-dehydroquinate dehydratase/shikimate dehydrogenase, chloroplastic		NODE_60543_length_1820_cov_340.651975_g12049_i2	-1.25357	0.00337689	Receptor-like cytosolic serine/threonine-protein kinase RBK1		NODE_50891_length_1989_cov_13.612735_g22701_i0	4.21256	6.56788e-06	Abscisic acid 8'-hydroxylase 3
	NODE_34174_length_2378_cov_88.324078_g13285_i2	-2.06466	7.87096e-07	BTB/POZ domain-containing protein		NODE_8826_length_3762_cov_93.996747_g809_i1	-1.25467	5.92365e-12	Phosphatidylinositol N-acetyglucosaminlytransferase subunit P-related		NODE_91867_length_1403_cov_931.588722_g32500_i1	4.20948	2.11194e-40	DUF3511 domain protein
	NODE_169967_length_771_cov_644.578797_g87606_i0	-2.06428	6.69029e-08	Metallothionein-like protein 1B		NODE_136999_length_993_cov_128.357609_g64902_i0	-1.25896	0.00485321	LysM domain-containing GPI-anchored protein 1		NODE_90993_length_1413_cov_120.273881_g84_i8	4.20843	1.94073e-09	Protein LURP-one-related 2
	NODE_51499_length_1977_cov_151.586134_g20570_i1	-2.06415	0.00146712	MYB transcription factor		NODE_3672_length_4723_cov_15.995054_g2016_i0	-1.25953	0.00543898	Retrovirus-related Pol polyprotein from transposon TNT 1-94		NODE_107458_length_1244_cov_259.356106_g46521_i1	4.20611	5.35197e-13	Non-specific phospholipase C4
	NODE_80259_length_1541_cov_138.991144_g35282_i0	-2.06373	0.000465234	Unknown protein		NODE_70048_length_1677_cov_247.890898_g6673_i3	-1.26039	0.00339483	Nucleobase-ascorbate transporter 2		NODE_45397_length_2099_cov_3398.018756_g17542_i2	4.20605	2.40758e-34	CHY-type/CTCHY-type/RING-type Zinc finger protein
	NODE_129181_length_1052_cov_1154.170582_g60104_i0	-2.06372	7.03556e-14	Xyloglucan endotransglucosylase/hydrolase		NODE_132142_length_1030_cov_70.818182_g61925_i0	-1.26049	0.0406786	Unknown protein		NODE_48602_length_2034_cov_1553.061193_g21730_i0	4.20535	8.7943e-19	GDSL esterase/lipase
	NODE_101919_length_1298_cov_45.861224_g45411_i0	-2.06342	9.27895e-08	Unknown protein		NODE_48320_length_2040_cov_169.843416_g21616_i0	-1.26314	0.0171211	Serine/threonine-protein phosphatase		NODE_136997_length_993_cov_129.707609_g64901_i0	4.20512	3.59134e-18	Calvin cycle protein CP12-1, chloroplastic
	NODE_14913_length_3213_cov_1399.420701_g2770_i5	-2.06291	0.000818767	Alanine--tRNA ligase		NODE_25486_length_2668_cov_34.492871_g11781_i1	-1.26917	0.00853983	Unknown protein		NODE_156812_length_853_cov_819.124359_g78052_i0	4.20369	1.86939e-35	3-ketoacyl-CoA thiolase-like protein
	NODE_62640_length_1787_cov_58.516919_g1449_i10	-2.06285	0.0103142	Calmodulin-binding protein, putative, expressed		NODE_136992_length_993_cov_150.432609_g22177_i2	-1.27497	0.00955999	Chr1:21001708-21007725 REVERSE LENGTH=1033		NODE_137146_length_992_cov_18.903156_g64981_i0	4.20327	3.0948e-05	Unknown protein
	NODE_58224_length_1859_cov_16.121501_g25805_i0	-2.06194	0.000784995	Protein STRUBBELIG-RECEPTOR FAMILY 6		NODE_87376_length_1455_cov_36.795224_g38512_i0	-1.27759	0.0245284	GDSL esterase/lipase		NODE_101734_length_1300_cov_6.951915_g45317_i0	4.20323	2.34934e-05	Glycosyltransferase
	NODE_78086_length_1568_cov_142.621405_g23701_i2	-2.06179	9.52603e-06	Calcium-dependent protein kinase 14		NODE_9573_length_3676_cov_82.083264_g2354_i1	-1.28591	0.0128393	Protein CHUP1, chloroplastic		NODE_116770_length_1157_cov_354.735240_g53122_i0	4.20114	4.836e-18	Zinc finger A20 and AN1 domain-containing stress-associated protein 1
	NODE_44306_length_2124_cov_36.216967_g19946_i0	-2.06089	0.00134532	GDSL esterase/lipase		NODE_22956_length_2773_cov_65.183704_g10703_i1	-1.28963	0.0129486	Lipid phosphate phosphatase 3		NODE_97543_length_1343_cov_115.681102_g43237_i0	4.20024	1.42102e-25	glutathionyl-hydroquinone reductase YqjG-like isoform X1
	NODE_28010_length_2575_cov_252.767386_g2987_i4	-2.06025	0.00337423	Sterol 3-beta-glucosyltransferase		NODE_10636_length_3567_cov_16.184602_g5408_i0	-1.29153	0.0084442	p-loop containing nucleoside triphosphate hydrolase superfamily protein		NODE_61996_length_1797_cov_1966.759861_g27376_i0	4.19909	2.19944e-29	Plasma membrane-associated cation-binding protein 1
	NODE_24448_length_2710_cov_18.353432_g11549_i0	-2.06011	0.00305619	Inositol 134-trisphosphate 5/6-kinase 4		NODE_48704_length_2032_cov_863.922920_g10630_i5	-1.29601	0.0400353	Amine oxidase		NODE_57806_length_1865_cov_4244.652902_g16842_i3	4.19908	2.6731e-36	Beta-glucosidase 25
	NODE_128944_length_1054_cov_904.054027_g59958_i0	-2.05993	1.12442e-13	Defensin-like protein 6		NODE_89810_length_1426_cov_1635.375462_g39645_i0	-1.29828	0.00427512	Pectinesterase		NODE_15766_length_3156_cov_519.012326_g5844_i2	4.1985	1.1771e-15	Peroxidase
	NODE_164970_length_802_cov_30.884774_g83884_i0	-2.05963	6.98787e-05	Trehalose-6-phosphate synthase 1		NODE_44860_length_2111_cov_754.458783_g7997_i2	-1.30137	0.0365393	Formin-like protein 15		NODE_53933_length_1931_cov_32.347686_g24001_i0	4.19707	3.57714e-12	PTI1-like tyrosine-protein kinase 3
	NODE_65627_length_1741_cov_22.837530_g28914_i0	-2.05947	0.00167402	Arogenate dehydratase		NODE_60312_length_1824_cov_190.709880_g26646_i0	-1.30553	0.000326253	Unknown protein		NODE_199248_length_616_cov_118.933702_g111820_i0	4.19632	1.39686e-07	Ethylene-responsive transcription factor 114
	NODE_109566_length_1224_cov_190.100782_g7898_i4	-2.05868	0.00014723	Oligopeptide transporter 2		NODE_164785_length_803_cov_161.298630_g83748_i0	-1.30842	0.000779924	Serine/threonine-protein kinase RUNKEL		NODE_97189_length_1346_cov_2024.923016_g26904_i2	4.19412	1.22191e-08	Gibberellin-regulated protein 2
	NODE_90339_length_1420_cov_194.612472_g39875_i0	-2.05862	9.15247e-10	Unknown protein		NODE_249832_length_442_cov_131.672087_g159649_i0	-1.30959	0.010552	SAP domain containing protein, expressed		NODE_144524_length_937_cov_2765.805556_g69687_i0	4.19288	4.42592e-29	Porphobilinogen deaminase
	NODE_74905_length_1610_cov_2761.902407_g17249_i2	-2.05824	8.92129e-10	Dirigent protein		NODE_120241_length_1126_cov_1323.088319_g55003_i0	-1.30963	0.0442994	Vegetative storage protein PNI288		NODE_161290_length_824_cov_234.141145_g81255_i0	4.19215	6.91781e-16	Cyclin-dependent protein kinase inhibitor SMR1
	NODE_94410_length_1376_cov_11.143515_g41784_i0	-2.05778	0.0010007	Unknown protein		NODE_7466_length_3939_cov_99.133730_g469_i2	-1.31209	0.0225071	Small subunit processome component 20-like protein		NODE_144014_length_941_cov_159.743088_g49218_i1	4.19151	1.05233e-11	Chr5:23009140-23009619 REVERSE LENGTH=159
	NODE_155041_length_865_cov_81.189394_g76838_i0	-2.05769	0.000359211	Unknown protein		NODE_80558_length_1537_cov_1432.425546_g35431_i0	-1.31434	0.00315321	Nonspecific lipid-transfer protein		NODE_62303_length_1792_cov_378.855148_g27510_i0	4.19136	1.0085e-08	Beta-glucosidase 25
	NODE_11736_length_3463_cov_635.992035_g1558_i3	-2.05751	0.00302158	Filament-like plant protein		NODE_62450_length_1790_cov_60.329062_g27575_i0	-1.33088	0.0365393	3-ketoacyl-CoA synthase		NODE_61341_length_1808_cov_37.597695_g27111_i0	4.19098	7.84739e-17	Chr2:11283036-11283989 REVERSE LENGTH=317
	NODE_22366_length_2800_cov_1482.300330_g1219_i12	-2.05666	1.58718e-05	NHL domain-containing protein		NODE_53952_length_1930_cov_841.848681_g24013_i0	-1.33274	0.0239544	microtubule-associated protein futsch-like isoform X2		NODE_75_length_10089_cov_216.461162_g33_i2	4.19068	3.94789e-16	Retrotransposon protein, putative, Ty3-gypsy subclass
	NODE_79823_length_1547_cov_96.018996_g25550_i1	-2.05468	1.008e-06	Remorin family protein		NODE_81389_length_1527_cov_44.472490_g35785_i0	-1.34088	0.0210793	Protein argonaute 7		NODE_55301_length_1907_cov_14.326063_g24617_i0	4.18985	2.24076e-08	Purine-uracil permease NCS1
	NODE_2969_length_4982_cov_367.004074_g1661_i0	-2.05416	0.000868456	RING-type E3 ubiquitin transferase		NODE_13019_length_3354_cov_188.986894_g6504_i0	-1.34342	2.79043e-05	Citrate synthase		NODE_45402_length_2099_cov_695.017275_g5054_i4	4.18977	1.71891e-22	Wall-associated receptor kinase 5
	NODE_126801_length_1072_cov_111.785786_g58730_i0	-2.05282	0.000390928	Protein CURVATURE THYLAKOID 1D chloroplastic		NODE_155877_length_859_cov_1906.688295_g16318_i6	-1.35174	0.000555772	Sucrose synthase 2		NODE_192596_length_648_cov_56.215652_g106035_i0	4.18935	2.74309e-09	Unknown protein
	NODE_108552_length_1234_cov_12.345392_g48741_i0	-2.05271	0.000420107	CsPK3, putative, expressed		NODE_96_length_9625_cov_58.811662_g68_i0	-1.35179	0.000303615	BEACH domain-containing protein C2		NODE_19692_length_2928_cov_4826.936252_g372_i24	4.18827	1.58897e-22	Cytosolic endo-beta-N-acetylglucosaminidase
	NODE_87462_length_1454_cov_11.869660_g37686_i1	-2.05219	0.00144223	Homeobox protein knotted-1-like 1		NODE_9539_length_3680_cov_20.721375_g4894_i0	-1.35376	0.0306197	Unknown protein		NODE_65752_length_1739_cov_76.039016_g12627_i1	4.18678	5.23032e-12	Protein CHUP1, chloroplastic
	NODE_68006_length_1706_cov_474.002449_g25590_i2	-2.05172	0.0122254	Peroxidase		NODE_119008_length_1137_cov_1033.347744_g44_i7	-1.35602	0.0307018	FHA domain containing protein, expressed		NODE_127681_length_1065_cov_49.026210_g59207_i0	4.18616	1.1673e-12	Disease resistance protein RPM1
	NODE_85026_length_1483_cov_173.409929_g5466_i2	-2.0513	0.00204215	MYB transcription factor		NODE_136003_length_1000_cov_362.750809_g56032_i2	-1.35661	0.00145934	Expansin-A5		NODE_53518_length_1938_cov_78.785523_g602_i21	4.18596	2.72963e-05	Phototropin-2
	NODE_168993_length_777_cov_475.907670_g20770_i3	-2.05041	6.80387e-05	Protein LITTLE ZIPPER 3		NODE_24808_length_2694_cov_72.936665_g3542_i2	-1.36194	0.00189629	Pentatricopeptide repeat-containing protein mitochondrial		NODE_100_length_9554_cov_185.190592_g71_i0	4.18545	2.09349e-24	Mitochondrial outer membrane protein porin 2
	NODE_138847_length_979_cov_165.985651_g9763_i2	-2.05009	0.0120443	La domain containing protein, expressed		NODE_2464_length_5228_cov_41.236469_g1273_i2	-1.37705	0.038344	Trihelix transcription factor GT-1-like protein		NODE_500240_length_234_cov_1428.813665_g409859_i0	4.18092	1.71364e-09	CIN1
	NODE_94307_length_1377_cov_28.473926_g40952_i1	-2.04961	0.0066465	Unknown protein		NODE_35357_length_2345_cov_83.591109_g16177_i0	-1.38013	0.0140212	Unknown protein		NODE_41891_length_2178_cov_13.402375_g18909_i0	4.18071	3.51002e-06	3-ketoacyl-CoA synthase
	NODE_30081_length_2506_cov_133.795725_g11429_i1	-2.04904	7.75122e-14	Unknown protein		NODE_45765_length_2091_cov_504.394945_g20535_i0	-1.38944	0.000595273	Abscisic acid 8'-hydroxylase 3		NODE_157150_length_851_cov_65.371465_g54151_i1	4.18061	2.81964e-05	Heme-binding protein 2
	NODE_272320_length_392_cov_393.589342_g181994_i0	-2.04861	3.66544e-06	Peroxidase		NODE_9732_length_3660_cov_319.709228_g3687_i2	-1.39309	0.00541959	Plasma membrane ATPase		NODE_66470_length_1729_cov_6.179952_g29282_i0	4.18055	5.34315e-06	SPX domain-containing protein 3
	NODE_17119_length_3071_cov_203.093396_g8341_i0	-2.04847	6.59675e-05	Leaf angle-associated protein		NODE_105377_length_1264_cov_127.455919_g47165_i0	-1.40355	0.00202743	Sister chromatid cohesion 1 protein 2		NODE_160_length_9035_cov_43.774269_g93_i1	4.17905	7.41535e-05	Unknown protein
	NODE_73575_length_1628_cov_1109.187138_g1933_i2	-2.04733	0.000514941	Chr1:10503411-10504617 REVERSE LENGTH=371		NODE_4325_length_4546_cov_184.093450_g2366_i0	-1.41205	0.000565774	Protein kinase domain containing protein, expressed		NODE_65437_length_1744_cov_12.092759_g28832_i0	4.17899	2.35067e-08	Homeobox protein BEL1-like protein
	NODE_117057_length_1154_cov_2377.657724_g53258_i0	-2.04615	4.74564e-12	heavy metal-associated isoprenylated plant protein 3-like		NODE_106224_length_1256_cov_257.478445_g47575_i0	-1.41532	0.00293005	Unknown protein		NODE_79180_length_1555_cov_89.268556_g30860_i1	4.17879	9.44244e-10	Peroxidase
	NODE_113925_length_1183_cov_366.341441_g51583_i0	-2.04588	5.04763e-05	Replication protein A 70 kDa DNA-binding subunit B		NODE_178923_length_719_cov_13581.595975_g59303_i1	-1.42082	0.00214282	Bark storage protein A		NODE_64829_length_1753_cov_517.094643_g2517_i6	4.17857	1.99845e-25	Pectinesterase
	NODE_243994_length_457_cov_102.148438_g153927_i0	-2.04531	0.00134448	Unknown protein		NODE_8987_length_3743_cov_212.445232_g1453_i3	-1.4212	0.0201088	DNA-directed RNA polymerase subunit beta		NODE_139654_length_973_cov_600.900000_g66567_i0	4.17856	5.20167e-36	Cysteine proteinase inhibitor
	NODE_252657_length_435_cov_1305.599448_g162451_i0	-2.04493	1.27676e-12	DNA helicase		NODE_41992_length_2175_cov_710.991912_g17302_i1	-1.42307	5.59304e-06	C2H2-like zinc finger protein		NODE_7663_length_3909_cov_241.841762_g513_i8	4.17759	5.18465e-05	Hexokinase-5
	NODE_25777_length_2656_cov_155.145567_g12134_i0	-2.04472	0.00336486	Fringe-related protein		NODE_143174_length_947_cov_515.339817_g68793_i0	-1.43408	0.000407246	Chr1:2359817-2363859 REVERSE LENGTH=801		NODE_210042_length_570_cov_297.583501_g121585_i0	4.17697	2.5735e-12	Oxygen-evolving enhancer protein 1, chloroplastic
	NODE_92209_length_1400_cov_95.574228_g37482_i1	-2.04285	0.0121756	Cytochrome P450		NODE_73358_length_1631_cov_314.127086_g32183_i0	-1.43846	3.72347e-06	RING/FYVE/PHD zinc finger superfamily protein		NODE_205675_length_588_cov_236.607767_g117614_i0	4.17691	1.29631e-08	E3 ubiquitin ligase BIG BROTHER-related protein
	NODE_303933_length_340_cov_6729.513109_g213566_i0	-2.0427	6.54116e-11	Xyloglucan endotransglucosylase/hydrolase		NODE_245922_length_452_cov_366.667546_g127811_i1	-1.43927	0.00249608	Glucomannan 4-beta-mannosyltransferase 1		NODE_42276_length_2169_cov_20.693702_g19075_i0	4.17675	3.80303e-07	Retrovirus-related Pol polyprotein from transposon TNT 1-94
	NODE_145391_length_931_cov_240.425408_g35282_i2	-2.04258	4.77032e-08	Unknown protein		NODE_1916_length_5523_cov_27.751560_g1086_i0	-1.44048	0.000810836	Transposon protein, putative, Mutator sub-class		NODE_96761_length_1351_cov_90.856025_g42863_i0	4.17673	1.3162e-07	Heavy metal-associated isoprenylated plant protein 20
	NODE_44042_length_2130_cov_103.070977_g17407_i1	-2.04144	5.73143e-05	Lipase		NODE_85750_length_1474_cov_646.102784_g8623_i5	-1.44152	0.0287037	synaptonemal complex protein 1-like isoform X1		NODE_144180_length_940_cov_72.941176_g69445_i0	4.1741	1.08596e-08	Unknown protein
	NODE_101871_length_1298_cov_512.992653_g45389_i0	-2.04097	5.00707e-17	Histone H2A		NODE_55555_length_1902_cov_615.103882_g24722_i0	-1.4469	0.00541959	Dihydroflavonol-4-reductase		NODE_26378_length_2633_cov_101.922656_g6468_i3	4.17127	1.78179e-06	Chr4:12909740-12911389 FORWARD LENGTH=359
	NODE_93633_length_1384_cov_160.749809_g22194_i2	-2.04093	0.0131732	Endonuclease III homolog		NODE_75243_length_1606_cov_607.043705_g33010_i0	-1.45755	0.017094	ELMO domain-containing protein A		NODE_112555_length_1196_cov_45.054319_g50843_i0	4.17035	5.41009e-17	Chaperone protein dnaJ 11 chloroplastic
	NODE_34806_length_2361_cov_36.687937_g15933_i0	-2.04086	7.30007e-07	Auxin-responsive protein		NODE_43672_length_2138_cov_137.085230_g19661_i0	-1.47091	0.0028061	Cyclin-D4-1		NODE_168887_length_778_cov_24.853901_g86796_i0	4.17018	3.02272e-06	Unknown protein
	NODE_109484_length_1225_cov_29.769965_g43993_i2	-2.03995	0.00643022	Peptidoglycan-binding LysM domain-containing protein		NODE_85619_length_1476_cov_89.158232_g37717_i0	-1.4741	0.000606589	Nuclear pore complex protein GP210		NODE_81902_length_1520_cov_271.483068_g36009_i0	4.16966	1.12595e-06	Metallothionein
	NODE_79756_length_1547_cov_28544.986431_g35065_i0	-2.03882	1.78356e-18	Bark storage protein A		NODE_31809_length_2449_cov_317.125000_g13189_i1	-1.48054	0.0107452	Transcription factor bHLH74		NODE_165860_length_796_cov_1574.484094_g24781_i2	4.16925	2.41091e-11	NAC domain-containing protein 21/22
	NODE_95622_length_1363_cov_67.032558_g42340_i0	-2.03873	4.76594e-13	Histone-lysine N-methyltransferase ATXR6		NODE_37925_length_2274_cov_564.036801_g9965_i2	-1.49216	0.0187439	Potassium channel		NODE_142205_length_954_cov_162.928490_g68149_i0	4.16854	8.31359e-09	cyclin-dependent protein kinase inhibitor SMR2
	NODE_150634_length_895_cov_206.368613_g73791_i0	-2.03821	0.0122706	Carbohydrate esterase plant-like protein		NODE_47699_length_2051_cov_437.937816_g21369_i0	-1.49555	0.011033	65-kDa microtubule-associated protein 2		NODE_9116_length_3727_cov_2376.939792_g4684_i0	4.16814	1.33322e-12	Peroxidase
	NODE_73815_length_1625_cov_87.912371_g31587_i1	-2.03815	0.000677105	DNA cross-link repair 1A protein		NODE_8927_length_3750_cov_130.010335_g4589_i0	-1.51013	0.00541959	Acyl-CoA-binding domain-containing protein 4		NODE_12531_length_3393_cov_2429.641265_g4863_i1	4.16748	6.42e-70	Beta-amylase
	NODE_94043_length_1380_cov_12.797246_g41615_i0	-2.0381	0.00585467	Gibberellin 20 oxidase 1		NODE_6106_length_4152_cov_39.974013_g3246_i0	-1.53739	0.00185958	ABC transporter G family member 38		NODE_104448_length_1273_cov_917.034167_g46727_i0	4.16566	4.76114e-34	Transposon protein, putative, Mutator sub-class
	NODE_26158_length_2642_cov_63.018684_g12290_i0	-2.03772	4.59144e-07	Retrotransposon protein, putative, unclassified		NODE_15826_length_3153_cov_104.596429_g7737_i0	-1.5471	0.0019524	DNA polymerase III subunit gamma/tau		NODE_230895_length_495_cov_30.784360_g141206_i0	4.16502	3.19427e-05	Pectinesterase
	NODE_122470_length_1107_cov_75.617021_g16858_i2	-2.03592	0.000767765	Protein ACCELERATED CELL DEATH 6		NODE_119125_length_1136_cov_1049.692380_g51235_i1	-1.55265	0.00121387	Leucine-rich repeat protein kinase family protein isoform 1		NODE_90892_length_1414_cov_218.583147_g6505_i5	4.16442	6.10702e-11	Reductase 1
	NODE_173185_length_752_cov_194.194404_g90085_i0	-2.03553	2.02701e-08	DNA repair helicase rad5,16, putative		NODE_231513_length_493_cov_333.588095_g141800_i0	-1.5641	0.000527669	Unknown protein		NODE_2411_length_5252_cov_473.670593_g44_i1	4.16367	2.23364e-18	HVA22-like protein
	NODE_31556_length_2457_cov_9.359060_g14538_i0	-2.03542	8.03321e-05	EH domain-containing protein 1		NODE_73674_length_1627_cov_113.425997_g32320_i0	-1.56973	0.000161282	Protein argonaute 7		NODE_109166_length_1228_cov_52.493506_g49059_i0	4.16274	8.19666e-15	Cytosolic endo-beta-N-acetylglucosaminidase
	NODE_180827_length_709_cov_76.033019_g96135_i0	-2.03531	0.00155084	Unknown protein		NODE_138551_length_981_cov_133.344714_g60457_i1	-1.59037	7.50616e-05	Unknown protein		NODE_97001_length_1348_cov_630.454118_g42979_i0	4.16242	1.44873e-20	Dihydrolipoamide acetyltransferase component of pyruvate dehydrogenase complex
	NODE_129330_length_1051_cov_259.969325_g60199_i0	-2.03531	0.000951342	Unknown protein		NODE_13966_length_3281_cov_26.217581_g6085_i1	-1.62336	0.00129366	Pentatricopeptide repeat-containing protein		NODE_95051_length_1369_cov_75.718364_g39842_i1	4.16164	5.93081e-09	Plant basic secretory protein (BSP) family protein
	NODE_278314_length_381_cov_115.224026_g187973_i0	-2.03427	0.00243617	Potassium channel AKT2		NODE_22617_length_2789_cov_735.762887_g9883_i1	-1.6243	0.000245007	Nucleobase-ascorbate transporter 6		NODE_156975_length_852_cov_224.867779_g78165_i0	4.1602	3.01223e-10	HGA4
	NODE_12606_length_3386_cov_359.482040_g1453_i6	-2.03378	0.000296673	DNA-directed RNA polymerase subunit beta		NODE_205247_length_590_cov_66.483559_g117221_i0	-1.68977	0.00226632	Unknown protein		NODE_81984_length_1519_cov_306.384509_g24690_i1	4.16018	1.78396e-08	Acid phosphatase 1
	NODE_45965_length_2087_cov_20.043694_g812_i9	-2.0335	0.00416943	rRNA N-glycosidase		NODE_67681_length_1711_cov_160.601343_g13189_i3	-1.69653	0.00120233	Transcription factor bHLH74		NODE_205010_length_591_cov_41.509653_g116999_i0	4.15943	5.17311e-07	Disease resistance protein-like
	NODE_52376_length_1960_cov_560.052994_g21318_i1	-2.03341	2.66727e-31	HMG-Y-related protein A		NODE_31657_length_2453_cov_900.343697_g3074_i9	-1.71339	6.21711e-07	6-phosphogluconolactonase		NODE_97376_length_1345_cov_13.757075_g43163_i0	4.15696	2.0006e-05	Cyclin-P4-1
	NODE_133547_length_1019_cov_47.039112_g62794_i0	-2.03229	0.00986392	Protein TIFY 3A		NODE_151212_length_891_cov_132.008557_g58604_i1	-1.71937	0.000929781	Aberrant panicle organization 1 protein		NODE_84227_length_1492_cov_1686.548978_g32180_i2	4.15663	3.53028e-21	Sugar phosphate exchanger 2
	NODE_80774_length_1535_cov_91.826949_g35508_i0	-2.03214	0.00120141	DUF674 family protein		NODE_37064_length_2296_cov_589.873594_g9965_i1	-1.75445	0.00253982	Potassium channel		NODE_228986_length_501_cov_1490.878505_g139362_i0	4.15649	1.59846e-15	Gamma-glutamyltranspeptidase 3
	NODE_97336_length_1345_cov_187.441824_g43139_i0	-2.03179	0.00723988	Protein PLANT CADMIUM RESISTANCE 3		NODE_43681_length_2138_cov_59.177240_g19666_i0	-1.83339	7.6063e-07	Unknown protein		NODE_116460_length_1160_cov_54.162833_g52954_i0	4.15607	2.66924e-15	Calmodulin-like protein
	NODE_123291_length_1100_cov_299.011685_g51001_i1	-2.03112	4.57559e-11	Unknown protein		NODE_145950_length_927_cov_264.501171_g70620_i0	-1.90964	0.000938441	Unknown protein		NODE_168370_length_781_cov_60.425141_g86411_i0	4.15593	3.69604e-07	Laccase
	NODE_210327_length_569_cov_41.701613_g121841_i0	-2.0308	0.00247288	Unknown protein		NODE_131977_length_1031_cov_216.871608_g53949_i1	-2.05215	0.000251394	Late embryogenesis abundant protein Lea5		NODE_70274_length_1674_cov_71.756402_g17131_i1	4.15511	7.19781e-11	Shikimate O-hydroxycinnamoyltransferase
	NODE_269695_length_397_cov_16518.043210_g179377_i0	-2.0293	7.0531e-14	Unknown protein		NODE_12817_length_3369_cov_890.141687_g2850_i2	-2.22094	8.67352e-05	Beta-galactosidase 3		NODE_153548_length_875_cov_73.817955_g75805_i0	4.15381	3.39521e-10	Hydrophobic protein LTI6A
	NODE_69264_length_1689_cov_10.686262_g30494_i0	-2.02843	0.00248665	transcription repressor KAN1-like							NODE_107607_length_1243_cov_20.897436_g48259_i0	4.15303	3.11391e-06	Unknown protein
	NODE_85516_length_1477_cov_198.253561_g31557_i1	-2.02817	2.46321e-07	WAT1-related protein							NODE_96338_length_1355_cov_246.342434_g42681_i0	4.15266	5.71458e-07	RING finger and CHY zinc finger domain-containing protein 1
	NODE_295509_length_352_cov_3909.060932_g205150_i0	-2.02735	7.57727e-14	Unknown protein							NODE_76971_length_1583_cov_99.118543_g8669_i4	4.15199	2.6498e-07	Chlorophyll a-b binding protein, chloroplastic
	NODE_84471_length_1489_cov_770.322034_g18536_i3	-2.0272	0.00369945	Tryptophan synthase alpha chain							NODE_124335_length_1092_cov_27.146222_g57289_i0	4.15101	2.12144e-08	Unknown protein
	NODE_51311_length_1981_cov_9.177673_g22889_i0	-2.02617	0.000778192	Sec1/munc18-like (SM) proteins superfamily							NODE_28982_length_2543_cov_9.560324_g13488_i0	4.14993	8.56496e-07	PLAC8 family protein
	NODE_112878_length_1193_cov_26.537500_g51015_i0	-2.02487	0.000195613	Alpha,alpha-trehalose-phosphate synthase 5							NODE_119581_length_1132_cov_6232.460812_g27802_i2	4.14877	1.2346e-12	Dehydrin COR410
	NODE_1355_length_6012_cov_46.281192_g769_i0	-2.02448	1.66808e-10	Disease resistance protein RGA2							NODE_31518_length_2458_cov_62.968973_g2546_i10	4.14612	1.6097e-09	Unknown protein
	NODE_128734_length_1056_cov_208.993896_g59825_i0	-2.02431	8.79377e-05	EF hand calcium-binding family protein							NODE_67430_length_1714_cov_9568.736137_g6524_i6	4.14442	6.98562e-06	Expansin-B3
	NODE_66602_length_1727_cov_32.006046_g29338_i0	-2.02213	8.11788e-05	Transcription factor LG2							NODE_71035_length_1663_cov_41.170440_g31212_i0	4.14422	1.84409e-06	thaumatin-like protein
	NODE_85941_length_1472_cov_454.334525_g37873_i0	-2.02212	0.0015239	RING/FYVE/PHD zinc finger superfamily protein							NODE_167417_length_787_cov_126.738095_g65883_i1	4.14406	1.01296e-05	Photosystem II reaction center W protein, chloroplastic
	NODE_51009_length_1986_cov_525.484579_g8869_i4	-2.02196	3.20021e-05	Unknown protein							NODE_327063_length_311_cov_967.903361_g236687_i0	4.14337	3.10198e-06	NAC domain-containing protein 100
	NODE_16804_length_3090_cov_159.056016_g8192_i0	-2.02156	0.00753142	Receptor-like kinase							NODE_68760_length_1695_cov_1357.743527_g29812_i1	4.14305	2.06351e-39	PLATZ transcription factor
	NODE_75286_length_1606_cov_17.364644_g33025_i0	-2.02136	7.09574e-05	Sec1/munc18-like (SM) proteins superfamily							NODE_137725_length_987_cov_2688.098468_g372_i43	4.1388	3.88479e-06	Cytosolic endo-beta-N-acetylglucosaminidase 2
	NODE_24093_length_2725_cov_6371.279412_g11402_i0	-2.02072	2.25059e-07	Stem 28 kDa glycoprotein							NODE_112127_length_1200_cov_19.835847_g50617_i0	4.13752	2.10793e-08	Thaumatin-like protein
	NODE_142226_length_954_cov_82.304200_g68161_i0	-2.02033	0.00677588	Retrovirus-related Pol polyprotein from transposon TNT 1-94							NODE_118170_length_1145_cov_56.036381_g53858_i0	4.13703	2.88599e-16	Zinc finger MYM-type protein 1
	NODE_63111_length_1780_cov_83.292912_g27838_i0	-2.01792	0.00256008	F-box protein							NODE_24646_length_2701_cov_13.383562_g11638_i0	4.13608	5.06618e-09	Lectin-like receptor kinase 7
	NODE_146522_length_923_cov_668.717647_g1017_i12	-2.01726	0.000644932	Starch branching enzyme 1							NODE_125970_length_1079_cov_23.507952_g58245_i0	4.13506	2.21304e-05	Unknown protein
	NODE_121187_length_1118_cov_165.422010_g55527_i0	-2.01672	2.27914e-05	Vegetative storage protein PNI288							NODE_121093_length_1119_cov_59.029637_g55472_i0	4.13451	1.79165e-11	Tetratricopeptide repeat (TPR)-like superfamily protein
	NODE_41836_length_2179_cov_56.288224_g17385_i1	-2.0157	0.000106169	Unknown protein							NODE_232181_length_491_cov_88.361244_g142451_i0	4.13289	3.24624e-10	Leucine-rich repeat receptor kinase (LRR-RK)
	NODE_6822_length_4029_cov_202.133974_g30_i16	-2.01562	0.00105487	p-loop containing nucleoside triphosphate hydrolase superfamily protein							NODE_75938_length_1597_cov_20.683071_g33326_i0	4.13201	1.07223e-07	F-box/kelch-repeat protein
	NODE_41308_length_2191_cov_95.030689_g1712_i2	-2.01488	0.00808047	Prolyl oligopeptidase family protein							NODE_19397_length_2944_cov_83.426332_g3194_i3	4.13184	2.16535e-10	Unknown protein
	NODE_123472_length_1099_cov_49.831384_g56791_i0	-2.01478	0.000104358	Protein MIZU-KUSSEI 1							NODE_95792_length_1361_cov_183.476708_g42424_i0	4.1298	3.95809e-15	Histone deacetylase 18-like protein
	NODE_49339_length_2020_cov_52.636364_g22048_i0	-2.0145	7.53084e-06	Flavin-containing monooxygenase							NODE_102751_length_1290_cov_114.612161_g45854_i0	4.12866	4.04655e-11	Unknown protein
	NODE_11417_length_3494_cov_77.097340_g1458_i3	-2.01441	2.54439e-07	RING-type E3 ubiquitin transferase							NODE_22201_length_2807_cov_2766.817484_g3893_i2	4.12463	1.50578e-14	14-3-3-like protein GF14-F
	NODE_89467_length_1430_cov_548.382461_g9153_i6	-2.01364	0.00849001	Phosphatidylinositol 4-kinase beta 1							NODE_262120_length_413_cov_351.347059_g171837_i0	4.12298	2.43524e-12	Unknown protein
	NODE_101113_length_1306_cov_175.049473_g45010_i0	-2.01322	3.86097e-16	Rho GTPase activation protein (RhoGAP) with PH domain							NODE_223700_length_519_cov_49.652466_g134319_i0	4.12172	2.20028e-06	UBN2_3 domain-containing protein
	NODE_34554_length_2368_cov_40.697603_g15821_i0	-2.01284	0.00276781	Cytochrome P450 87A3							NODE_182242_length_701_cov_28.323248_g97314_i0	4.1214	3.09111e-05	Unknown protein
	NODE_89884_length_1426_cov_18.743533_g39666_i0	-2.01197	4.75173e-06	Unknown protein							NODE_61803_length_1800_cov_237.753329_g4185_i4	4.11935	3.78683e-06	SNARE associated Golgi protein family
	NODE_42882_length_2156_cov_51.987038_g19324_i0	-2.01191	0.00107498	Leucine-rich repeat extensin-like protein 4							NODE_243226_length_459_cov_181.655440_g153180_i0	4.11815	6.00573e-07	Oxygen-evolving enhancer protein 1, chloroplastic
	NODE_75320_length_1605_cov_150.868799_g33046_i0	-2.01126	1.39176e-28	Histone H2A							NODE_119037_length_1137_cov_185.875940_g50310_i1	4.1178	4.51327e-12	Chr3:2114402-2114724 REVERSE LENGTH=61
	NODE_158511_length_842_cov_293.950585_g26296_i5	-2.01025	0.00697125	Ras-related protein Rab7							NODE_132299_length_1029_cov_16.790795_g62024_i0	4.11709	4.44503e-05	Protein YLS9
	NODE_30420_length_2494_cov_817.624122_g12493_i2	-2.00865	0.000702762	Casein kinase 1							NODE_159782_length_834_cov_123.218134_g10751_i5	4.11615	1.07784e-06	Phosphatidylinositol/phosphatidylcholine transfer protein SFH13
	NODE_131260_length_1036_cov_4711.242991_g12505_i5	-2.00771	0.00836277	UDP-glucuronic acid decarboxylase 6							NODE_66878_length_1722_cov_8735.120679_g29467_i0	4.11496	3.09212e-23	Expansin-B4
	NODE_41014_length_2197_cov_448.827684_g18536_i0	-2.00736	0.0148077	Tryptophan synthase alpha chain							NODE_188504_length_668_cov_3158.880672_g102568_i0	4.11142	1.04585e-17	Heme oxygenase 1
	NODE_216483_length_545_cov_515.978814_g127547_i0	-2.00712	2.64517e-05	Unknown protein							NODE_108317_length_1236_cov_108.686156_g20825_i2	4.11095	4.37201e-05	LOB domain-containing protein 18
	NODE_12426_length_3405_cov_16.927071_g6234_i0	-2.00677	0.000316703	F-box domain containing protein, expressed							NODE_86617_length_1464_cov_125.980590_g38171_i0	4.1106	3.93288e-14	Gibberellin receptor GID1L2
	NODE_109227_length_1227_cov_196.723570_g13602_i6	-2.0067	0.0138863	Chromatin assembly factor 1 subunit B							NODE_69048_length_1692_cov_28.406424_g30397_i0	4.10963	3.53804e-08	Glycosyltransferase
	NODE_85711_length_1475_cov_80.287447_g37761_i0	-2.00594	7.02293e-05	Protein DETOXIFICATION							NODE_45422_length_2099_cov_63.977295_g18746_i1	4.10897	1.18796e-13	Myosin heavy chain-related protein
	NODE_167034_length_789_cov_25503.060056_g85429_i0	-2.0058	6.76253e-05	Bark storage protein A							NODE_61570_length_1804_cov_86.310803_g27202_i0	4.10707	9.18917e-17	Cytochrome P450
	NODE_22569_length_2792_cov_10.845164_g7236_i1	-2.00528	0.000516853	Pentatricopeptide repeat-containing family protein							NODE_25049_length_2685_cov_20.225115_g11821_i0	4.10653	1.20241e-07	Haloacid dehalogenase-like hydrolase (HAD) superfamily protein
	NODE_146593_length_923_cov_54.995294_g71016_i0	-2.00518	6.754e-06	Phytosulfokines 2							NODE_193160_length_645_cov_703.594406_g22002_i2	4.1064	2.90544e-13	Cyclin-P4-1
	NODE_140318_length_968_cov_218.996648_g66982_i0	-2.00378	6.04555e-05	Unknown protein							NODE_66639_length_1726_cov_235.921355_g8472_i1	4.10585	8.60774e-24	BTB/POZ domain-containing protein
	NODE_73044_length_1635_cov_524.327145_g2098_i7	-2.00376	0.00649571	CLIP-associated protein							NODE_100174_length_1316_cov_53.454545_g33245_i1	4.10561	1.15052e-12	Unknown protein
	NODE_56372_length_1889_cov_6.795154_g25031_i0	-2.0024	0.000781503	Unknown protein							NODE_217841_length_540_cov_615.802998_g109567_i1	4.10433	1.29005e-22	Early nodulin-like protein 9
	NODE_94485_length_1375_cov_120.211982_g28039_i1	-2.00195	0.0116663	Adenine phosphoribosyltransferase 2							NODE_33610_length_2395_cov_326.822136_g15417_i0	4.10143	1.51437e-05	Mannan endo-1,4-beta-mannosidase 6
	NODE_20243_length_2899_cov_11.277424_g9752_i0	-2.00084	2.72528e-06	Unknown protein							NODE_77117_length_1581_cov_37.602122_g33852_i0	4.10066	3.80261e-06	Protein kinase family protein, putative, expressed
	NODE_117478_length_1151_cov_94.532468_g53488_i0	-2.00067	0.000406305	WRKY transcription factor 19							NODE_155039_length_865_cov_86.228535_g76837_i0	4.10035	3.44432e-10	Late embryogenesis abundant protein, LEA-14
	NODE_256867_length_425_cov_296.193182_g166621_i0	-2.00003	8.334e-08	Unknown protein							NODE_170802_length_766_cov_149.870130_g26654_i6	4.09966	5.24518e-09	Leucine-rich receptor-like protein kinase family protein
	NODE_164810_length_803_cov_48.976712_g83765_i0	-1.99942	0.000407275	Unknown protein							NODE_127541_length_1066_cov_39.146022_g59122_i0	4.09918	3.11012e-08	transcription repressor OFP1-like
	NODE_123105_length_1102_cov_7.117590_g56588_i0	-1.99924	0.00437702	Unknown protein							NODE_172506_length_756_cov_49.961933_g89542_i0	4.09852	5.45984e-07	Glycosyltransferase
	NODE_52220_length_1964_cov_14.365944_g20129_i1	-1.99908	0.0158744	protein REVEILLE 8-like isoform X2							NODE_198811_length_618_cov_168.601835_g111437_i0	4.09825	2.32254e-08	EGF domain-specific O-linked N-acetylglucosamine transferase-like
	NODE_182775_length_698_cov_163.532800_g52949_i2	-1.99845	3.94277e-07	Heparanase							NODE_149687_length_901_cov_625.071256_g73158_i0	4.0963	1.46871e-07	Unknown protein
	NODE_153932_length_872_cov_3220.386733_g76078_i0	-1.9983	0.015665	Centrin 2							NODE_64255_length_1761_cov_1420.863152_g9682_i2	4.09605	5.133e-19	Polygalacturonase/glycoside hydrolase family protein
	NODE_202621_length_601_cov_1733.500000_g114836_i0	-1.99787	0.013049	Unknown protein							NODE_140700_length_965_cov_246.161435_g67228_i0	4.09201	3.51162e-13	Harbinger transposase-derived nuclease
	NODE_47207_length_2061_cov_30.321932_g20365_i1	-1.9977	0.000150432	Endo-1,4-beta-xylanase Z							NODE_238223_length_473_cov_213.732500_g112217_i2	4.09134	1.36473e-09	Retrotransposon protein, putative, unclassified, expressed
	NODE_112557_length_1196_cov_31.536064_g50844_i0	-1.99679	0.00663444	Disease resistance protein-like							NODE_145785_length_928_cov_625.748538_g59817_i1	4.0886	2.0384e-41	Temperature-induced lipocalin
	NODE_47933_length_2047_cov_35.234549_g2955_i19	-1.99602	0.000149782	PH01B001I13.5 protein							NODE_62240_length_1793_cov_1464.989535_g27483_i0	4.08783	1.09206e-20	3-ketoacyl-CoA thiolase-like protein
	NODE_17601_length_3040_cov_34.253455_g8568_i0	-1.99526	1.99604e-06	Unknown protein							NODE_181845_length_703_cov_1644.479365_g96994_i0	4.08782	1.31152e-07	Chr5:16711437-16711742 FORWARD LENGTH=101
	NODE_89031_length_1436_cov_45.914894_g39295_i0	-1.99433	0.00635553	Anthranilate synthase alpha subunit 2, chloroplastic							NODE_49806_length_2011_cov_16.237358_g22248_i0	4.08489	6.37795e-09	Fringe-related protein
	NODE_54271_length_1925_cov_116.712743_g9975_i1	-1.99306	6.15143e-05	Jasmonic acid-amido synthetase JAR1							NODE_192764_length_647_cov_338.834495_g105305_i1	4.08289	1.45316e-07	Photosystem II 5 kDa protein, chloroplastic
	NODE_136480_length_997_cov_15.359307_g64558_i0	-1.99283	0.00119008	Harpin-induced protein							NODE_268224_length_400_cov_139.516820_g177912_i0	4.08272	8.83973e-06	Equilibrative nucleotide transporter 2
	NODE_129011_length_1054_cov_47.195719_g36355_i1	-1.99267	0.00226611	Disease resistance protein RGA2							NODE_31043_length_2474_cov_7.491045_g14308_i0	4.08188	4.07495e-08	ATP-dependent 6-phosphofructokinase
	NODE_114923_length_1174_cov_194.929155_g52123_i0	-1.99219	0.000635409	Unknown protein							NODE_124182_length_1093_cov_331.767647_g3128_i1	4.08102	2.08503e-19	CASP-like protein
	NODE_68675_length_1697_cov_20.021552_g27527_i2	-1.99188	4.27404e-05	Pentatricopeptide repeat-containing protein							NODE_44565_length_2118_cov_90.021516_g18372_i1	4.08075	3.98273e-06	Endoglucanase 7
	NODE_247891_length_447_cov_65.636364_g157734_i0	-1.9915	0.00221699	Heat stress transcription factor B-4b							NODE_50707_length_1992_cov_2854.982804_g4863_i5	4.0806	3.16037e-61	Beta-amylase
	NODE_92170_length_1400_cov_365.579503_g40740_i0	-1.99115	0.00130683	Adenine deaminase 3							NODE_38298_length_2265_cov_392.256843_g13352_i1	4.07985	5.97992e-23	Gamma-glutamyltranspeptidase 1
	NODE_119589_length_1132_cov_1396.381492_g2330_i5	-1.99111	0.00410095	Terpene cyclase/mutase family member							NODE_83751_length_1498_cov_80.830877_g36869_i0	4.07968	1.57031e-07	Plant-specific domain TIGR01615 family protein
	NODE_14179_length_3267_cov_21.159987_g7023_i0	-1.99087	3.77632e-05	Cellulose synthase							NODE_48247_length_2042_cov_8.962417_g21587_i0	4.07739	4.92787e-05	Beta-D-xylosidase
	NODE_14611_length_3236_cov_79.564654_g5252_i3	-1.99056	0.0140782	Protein NRT1/ PTR FAMILY 1.2							NODE_65981_length_1735_cov_1773.177497_g29079_i0	4.07727	1.33704e-30	Unknown protein
	NODE_229044_length_501_cov_68.663551_g139414_i0	-1.99019	0.00423324	Leucine-rich repeat receptor-like serine/threonine-protein kinase BAM3							NODE_74841_length_1611_cov_994.576723_g32823_i0	4.0763	2.37431e-19	Unknown protein
	NODE_191308_length_654_cov_433.802065_g91151_i2	-1.98948	2.59306e-07	Retinoblastoma-related protein 1							NODE_71458_length_1657_cov_25.845328_g31391_i0	4.07537	1.34892e-11	Aspartic proteinase nepenthesin-1
	NODE_99827_length_1319_cov_731.081059_g20030_i6	-1.98932	4.53269e-06	TRICHOME BIREFRINGENCE-LIKE 20							NODE_21427_length_2845_cov_34.526335_g10254_i0	4.07459	7.51975e-07	Glycerophosphodiester phosphodiesterase
	NODE_25945_length_2650_cov_51.741948_g1853_i2	-1.989	0.00108505	Ras-related protein RABA3							NODE_290366_length_360_cov_6895.421603_g200011_i0	4.07378	4.85487e-14	Peroxidase
	NODE_127593_length_1065_cov_1050.755040_g59163_i0	-1.98886	3.73916e-08	heavy metal-associated isoprenylated plant protein 3-like							NODE_9155_length_3723_cov_141.928767_g4707_i0	4.07368	7.99526e-05	ATP-dependent zinc metalloprotease FtsH
	NODE_46666_length_2072_cov_22.208604_g20909_i0	-1.98863	0.000541244	Chr1:12027262-12030397 FORWARD LENGTH=639							NODE_60881_length_1815_cov_2288.180253_g26904_i0	4.07232	2.53802e-11	Gibberellin-regulated protein 2
	NODE_119588_length_1132_cov_1496.984891_g10920_i4	-1.98841	0.0138863	Nucleobase-ascorbate transporter 6							NODE_84282_length_1492_cov_41.942213_g37110_i0	4.07217	5.35621e-09	Unknown protein
	NODE_50566_length_1995_cov_75.596774_g22571_i0	-1.98808	0.00883639	Reverse transcriptase							NODE_91770_length_1404_cov_3174.249437_g36337_i1	4.07203	9.38698e-13	Aspartyl protease family protein
	NODE_228074_length_504_cov_205.777262_g138487_i0	-1.98807	0.00403409	Unknown protein							NODE_61897_length_1799_cov_12.677868_g27341_i0	4.07192	7.75036e-08	UPF0481 protein
	NODE_58409_length_1855_cov_885.488215_g4533_i7	-1.98704	0.00442132	Pyrophosphate--fructose 6-phosphate 1-phosphotransferase subunit alpha							NODE_93706_length_1383_cov_252.971756_g38071_i1	4.07079	2.91366e-24	PH01B015M02.3 protein
	NODE_118540_length_1141_cov_539.022472_g2582_i3	-1.98641	0.00247488	AT-hook motif nuclear-localized protein 10							NODE_99759_length_1320_cov_149.649559_g44363_i0	4.06844	8.64464e-08	Heavy metal transport/detoxification superfamily protein
	NODE_145596_length_930_cov_12.708285_g70388_i0	-1.98577	0.00418488	Unknown protein							NODE_137458_length_989_cov_1675.170306_g65188_i0	4.06767	3.61783e-12	Sugar phosphate exchanger 2
	NODE_2428_length_5245_cov_281.233759_g1293_i1	-1.98553	2.65882e-07	Unknown protein							NODE_406695_length_268_cov_3951.471795_g316316_i0	4.06752	7.34994e-07	Alpha/beta-Hydrolases superfamily protein
	NODE_96314_length_1355_cov_689.083463_g6447_i6	-1.98447	2.79521e-06	ATP-dependent DNA helicase DDM1							NODE_163769_length_809_cov_313.449728_g48243_i1	4.06695	5.56845e-08	Zinc finger protein-like 1
	NODE_21473_length_2843_cov_14.718051_g8460_i1	-1.98438	0.00393803	Type I inositol polyphosphate 5-phosphatase 4							NODE_49668_length_2013_cov_937.699485_g2746_i7	4.06473	2.21097e-08	Lipase class 3-like
	NODE_11121_length_3520_cov_97.348709_g5643_i0	-1.98368	2.07247e-09	protein ENHANCED DISEASE RESISTANCE 2-like isoform X1							NODE_141539_length_959_cov_66.951467_g1841_i2	4.06267	6.00695e-07	ABC transporter B family member 11
	NODE_65234_length_1747_cov_143.179809_g167_i23	-1.98361	0.00440911	NAD(P)-binding Rossmann-fold superfamily protein							NODE_93355_length_1387_cov_185.610350_g32380_i2	4.06149	6.14128e-13	Chr5:1104815-1105186 FORWARD LENGTH=63
	NODE_111757_length_1203_cov_1955.992920_g50418_i0	-1.98347	0.0163521	Zinc finger CCCH domain-containing protein 53							NODE_168905_length_778_cov_9.563121_g86809_i0	4.06145	5.24631e-05	Unknown protein
	NODE_12931_length_3360_cov_105.655613_g6464_i0	-1.98342	1.7795e-05	Auxin response factor 8							NODE_113086_length_1191_cov_120.697674_g51125_i0	4.06009	1.00542e-13	DUF538 domain-containing protein
	NODE_52224_length_1964_cov_13.041777_g23282_i0	-1.98334	0.00161928	Galactoside 2-alpha-L-fucosyltransferase							NODE_131614_length_1034_cov_35.476587_g61591_i0	4.05959	7.83626e-08	Unknown protein
	NODE_31042_length_2474_cov_10.735110_g14307_i0	-1.98212	0.000154003	Unknown protein							NODE_81277_length_1528_cov_522.171134_g35731_i0	4.05948	1.31774e-05	Unknown protein
	NODE_134021_length_1015_cov_136.123142_g63071_i0	-1.9802	0.00133294	CTP synthase							NODE_11196_length_3513_cov_389.553779_g5669_i0	4.05946	9.23892e-05	Derlin-1
	NODE_159044_length_839_cov_30.870757_g79654_i0	-1.97999	0.000230902	transcription factor bHLH68-like							NODE_241729_length_463_cov_711.607692_g151721_i0	4.0587	2.47857e-07	HGA4
	NODE_237195_length_476_cov_145.397022_g147301_i0	-1.97915	0.00761399	Aquaporin TIP1-2							NODE_34878_length_2359_cov_9.744532_g15961_i0	4.05811	4.79461e-06	Lectin-like receptor kinase 7
	NODE_138903_length_979_cov_12.187638_g66090_i0	-1.97901	0.0158116	C-repeat binding factor 3							NODE_71462_length_1657_cov_22.141414_g31394_i0	4.05618	4.64129e-08	Wall-associated kinase 3, putative
	NODE_158702_length_841_cov_49.770833_g79402_i0	-1.9787	0.00610835	Non-specific lipid-transfer protein							NODE_193706_length_642_cov_919.729350_g6806_i19	4.05553	3.48386e-06	Carboxypeptidase
	NODE_40795_length_2203_cov_28.200939_g18438_i0	-1.97823	0.000103998	ETHYLENE INSENSITIVE 3-like 3 protein							NODE_1189_length_6173_cov_85.788689_g600_i1	4.05407	5.51445e-19	Phospholipase D p2-like protein
	NODE_109265_length_1227_cov_23.523397_g49115_i0	-1.97709	0.011093	Unknown protein							NODE_81216_length_1529_cov_254.222527_g13603_i1	4.05394	4.24672e-05	Auxin transporter-like protein 1
	NODE_82509_length_1513_cov_32.612500_g36282_i0	-1.97579	0.00116684	GDSL esterase/lipase							NODE_109912_length_1221_cov_45.031359_g49450_i0	4.05252	3.8301e-06	Fasciclin-like arabinogalactan protein 11
	NODE_70406_length_1672_cov_246.662289_g14354_i1	-1.97496	1.84728e-13	Extra-large G-protein-like							NODE_136305_length_998_cov_213.384865_g64440_i0	4.0519	4.50728e-28	Calcium-binding EF-hand
	NODE_1673_length_5714_cov_32.293210_g950_i0	-1.97467	4.65436e-07	protein LATERAL ROOT PRIMORDIUM 1-like							NODE_103038_length_1287_cov_145.788303_g45993_i0	4.05134	4.76153e-19	Ribose-5-phosphate isomerase A
	NODE_61617_length_1803_cov_262.908092_g27219_i0	-1.97434	0.00148545	HMG-Y-related protein A							NODE_76390_length_1590_cov_2167.607119_g25685_i4	4.05014	1.38656e-25	Gamma-glutamyltranspeptidase 1
	NODE_86919_length_1460_cov_1906.411680_g30104_i1	-1.97395	0.0145671	Eukaryotic translation initiation factor 3 subunit B							NODE_150229_length_898_cov_27.227879_g73519_i0	4.05009	5.32824e-06	Chitin synthase 2
	NODE_35402_length_2343_cov_429.517181_g14942_i1	-1.97395	3.04327e-05	IQ-domain 6							NODE_82616_length_1511_cov_1575.303894_g36337_i0	4.04994	7.19655e-09	Aspartic proteinase nepenthesin-2
	NODE_72128_length_1648_cov_60.886349_g29745_i1	-1.97319	1.57524e-05	Zinc-finger homeodomain protein 2							NODE_10750_length_3555_cov_169.633257_g2517_i2	4.04973	3.12837e-22	Pectinesterase
	NODE_108129_length_1238_cov_87.194850_g48532_i0	-1.97232	7.0757e-06	Unknown protein							NODE_227725_length_505_cov_2302.949074_g138154_i0	4.0496	6.88266e-23	Sugar phosphate exchanger 2
	NODE_256829_length_425_cov_1591.832386_g166583_i0	-1.97229	4.39383e-06	Unknown protein							NODE_111903_length_1202_cov_274.022143_g50498_i0	4.04948	5.12298e-13	Chr1:621637-622137 FORWARD LENGTH=166
	NODE_117067_length_1154_cov_1140.320999_g794_i9	-1.97169	2.69036e-05	Homeobox protein knotted-1-like 12							NODE_186442_length_679_cov_234.376238_g100804_i0	4.04617	4.3548e-11	Zinc-finger homeodomain protein 3
	NODE_2121_length_5414_cov_8.093428_g1194_i0	-1.97121	0.00333363	Transposon Ty3-I Gag-Pol polyprotein							NODE_118608_length_1141_cov_23.765918_g54096_i0	4.04591	4.5221e-06	OFP transcription factor
	NODE_34892_length_2358_cov_410.353611_g9201_i2	-1.97072	3.2179e-13	S-acyltransferase							NODE_202647_length_601_cov_354.492424_g114858_i0	4.04588	9.10183e-22	Unknown protein
	NODE_125073_length_1086_cov_33.393880_g57724_i0	-1.96958	0.000140417	Protein NSP-INTERACTING KINASE 3							NODE_286109_length_367_cov_4329.122449_g195757_i0	4.04473	4.99583e-19	Vacuolar-processing enzyme
	NODE_97632_length_1342_cov_76.699764_g1449_i11	-1.96784	1.82631e-05	Calmodulin-binding protein, putative, expressed							NODE_61851_length_1799_cov_3271.678447_g27327_i0	4.04443	1.0525e-17	GDSL esterase/lipase
	NODE_146192_length_925_cov_721.640845_g70775_i0	-1.96765	0.00588407	60 kDa chaperonin							NODE_169355_length_775_cov_141.887464_g2965_i2	4.04184	8.12761e-08	Heavy metal-associated domain containing protein
	NODE_91715_length_1405_cov_266.474474_g6878_i5	-1.96717	0.0032657	Subtilisin-like protease SBT2.1							NODE_225_length_8547_cov_26.040831_g150_i0	4.04184	1.60092e-09	Beta-fructofuranosidase, insoluble isoenzyme 1
	NODE_9080_length_3732_cov_5.664936_g2395_i1	-1.96566	0.0068482	Ubiquitin carboxyl-terminal hydrolase-related protein							NODE_251454_length_438_cov_128.758904_g161255_i0	4.04139	1.24162e-08	Ethylene-responsive transcription factor ERF071 family
	NODE_17420_length_3051_cov_703.412693_g6968_i2	-1.96469	4.61949e-08	Formin-like protein							NODE_166224_length_794_cov_1326.843273_g84822_i0	4.04018	1.74125e-10	Chr3:995520-997180 FORWARD LENGTH=266
	NODE_34458_length_2370_cov_152.861123_g15780_i0	-1.9644	0.00133249	Isopentenyl-diphosphate isomerase							NODE_130440_length_1042_cov_2880.028896_g60897_i0	4.0398	1.65141e-14	2-oxoglutarate and Fe(II)-dependent oxygenase superfamily protein
	NODE_114016_length_1182_cov_656.635708_g51574_i1	-1.96429	0.00175731	Squamosa promoter-binding-like protein 13							NODE_119340_length_1135_cov_15.111111_g54493_i0	4.03951	4.09974e-06	NBS-LRR disease resistance protein
	NODE_282093_length_374_cov_143.425249_g191747_i0	-1.96396	0.000160247	Chr1:21446237-21447059 REVERSE LENGTH=115							NODE_22887_length_2776_cov_632.808361_g1690_i8	4.03885	1.75749e-17	Triacylglycerol lipase SDP1
	NODE_125684_length_1081_cov_103.530754_g58075_i0	-1.96338	0.00124317	Chromosome transmission fidelity protein							NODE_82379_length_1514_cov_8715.786954_g32402_i1	4.0384	5.63548e-29	Peroxidase
	NODE_56873_length_1880_cov_548.702822_g18536_i1	-1.96215	0.0150002	Tryptophan synthase alpha chain							NODE_91995_length_1402_cov_98.550790_g36869_i1	4.03754	1.34844e-19	Plant-specific domain TIGR01615 family protein
	NODE_143010_length_948_cov_1461.222857_g68694_i0	-1.96158	4.21554e-10	heavy metal-associated isoprenylated plant protein 3-like							NODE_72884_length_1637_cov_445.420716_g31991_i0	4.03467	2.70307e-10	Regulator of Vps4 activity in the MVB pathway protein
	NODE_79473_length_1551_cov_476.366712_g34932_i0	-1.96128	6.59805e-06	Serine/threonine-protein kinase WNK (With No Lysine)-related							NODE_112151_length_1199_cov_4023.523979_g44704_i1	4.03428	8.2209e-29	Unknown protein
	NODE_40560_length_2208_cov_416.598126_g10173_i4	-1.9611	0.0009195	Glycine--tRNA ligase 1							NODE_206387_length_585_cov_297.441406_g118252_i0	4.03402	5.58239e-09	Polygalacturonase
	NODE_96567_length_1353_cov_79.441406_g42779_i0	-1.9604	1.10289e-07	WAT1-related protein							NODE_94680_length_1373_cov_105.961538_g41914_i0	4.03029	1.36357e-10	Peroxidase
	NODE_55223_length_1908_cov_93.832153_g3925_i2	-1.95991	4.77092e-11	Myb transcription factor							NODE_27768_length_2584_cov_98.831541_g1483_i1	4.02851	4.73308e-20	Wall-associated receptor kinase 3
	NODE_4046_length_4621_cov_12.700748_g2219_i0	-1.95941	5.48896e-05	Unknown protein							NODE_105012_length_1268_cov_15.424268_g46992_i0	4.02783	6.44495e-05	Protein EXORDIUM
	NODE_151843_length_887_cov_59.640049_g74633_i0	-1.95927	0.00840764	Protein TIFY 3A							NODE_32300_length_2433_cov_658.521610_g1342_i7	4.0255	2.31278e-13	Short-chain dehydrogenase/reductase
	NODE_338395_length_298_cov_5603.648889_g248018_i0	-1.95907	1.15739e-05	Histone H4							NODE_166871_length_790_cov_2565.630404_g60266_i1	4.02508	1.2623e-31	Unknown protein
	NODE_58726_length_1850_cov_263.037141_g25666_i1	-1.95904	0.0181624	Protein PLANT CADMIUM RESISTANCE 3							NODE_84362_length_1491_cov_10.538082_g37144_i0	4.02342	3.71484e-06	Dehydration responsive element binding transcription factor 2A
	NODE_66620_length_1727_cov_4.732164_g29349_i0	-1.9587	0.0111394	Cytochrome P450 family protein, expressed							NODE_87998_length_1447_cov_1572.134643_g38818_i0	4.02321	3.50706e-12	3-ketoacyl-CoA thiolase 2, peroxisomal
	NODE_43762_length_2136_cov_111.083858_g16061_i2	-1.95869	5.72795e-13	Protein Brevis radix-like 2							NODE_44159_length_2127_cov_168.383642_g213_i14	4.02307	9.1572e-19	Receptor-like protein kinase FERONIA
	NODE_86643_length_1464_cov_8.645579_g38187_i0	-1.9582	0.000930832	Type I inositol polyphosphate 5-phosphatase 4							NODE_300343_length_345_cov_2709.375000_g209979_i0	4.023	3.38921e-08	Alpha/beta-Hydrolases superfamily protein
	NODE_40664_length_2206_cov_135.160806_g7392_i1	-1.95817	0.00784787	Unknown protein							NODE_130694_length_1041_cov_39.960744_g61041_i0	4.02249	8.56046e-10	Acyl-acyl carrier protein thioesterase ATL3, chloroplastic
	NODE_190954_length_656_cov_160.387650_g27551_i2	-1.95795	1.32846e-07	Glucan endo-1,3-beta-glucosidase 4							NODE_37055_length_2297_cov_7.209083_g16892_i0	4.02018	2.16565e-06	18S pre-ribosomal assembly protein gar2-related
	NODE_98470_length_1333_cov_79.220635_g39555_i1	-1.95665	5.70802e-07	Unknown protein							NODE_128550_length_1058_cov_10.248731_g59712_i0	4.01764	8.17879e-05	Retrotransposon protein, putative, Ty1-copia subclass
	NODE_67681_length_1711_cov_160.601343_g13189_i3	-1.95623	5.75686e-15	Transcription factor bHLH74							NODE_8041_length_3855_cov_36.104442_g4162_i0	4.01634	2.39585e-20	Ceramide kinase
	NODE_40019_length_2222_cov_31.744067_g18118_i0	-1.95604	0.0181644	BTB/POZ domain-containing protein POB1							NODE_16029_length_3140_cov_241.939028_g7640_i1	4.01431	5.35101e-08	Amine oxidase flavin domain-containing protein
	NODE_11503_length_3485_cov_295.892732_g1622_i3	-1.95565	5.31042e-05	Alpha-xylosidase 1							NODE_109825_length_1222_cov_22.241079_g49347_i1	4.01307	8.90371e-09	Unknown protein
	NODE_18223_length_3006_cov_948.852370_g8869_i0	-1.95529	3.12952e-07	Disease resistance protein RPM1							NODE_303997_length_340_cov_239.513109_g213630_i0	4.01293	3.2477e-12	Unknown protein
	NODE_134671_length_1010_cov_132.157951_g14127_i5	-1.95504	7.41333e-06	Unknown protein							NODE_196042_length_631_cov_883.679211_g109025_i0	4.01254	6.12277e-09	Harpin inducing protein
	NODE_128363_length_1059_cov_407.292089_g24576_i3	-1.95443	0.000127575	Protein DETOXIFICATION							NODE_104093_length_1277_cov_87.572259_g46538_i0	4.01185	7.5961e-07	SNF1-related protein kinase regulatory subunit beta-1
	NODE_83218_length_1504_cov_103.039133_g24425_i2	-1.95437	0.00576591	Homeobox protein knotted-1-like 7							NODE_114346_length_1179_cov_3059.330018_g51817_i0	4.01128	1.90172e-17	2-oxoglutarate and Fe(II)-dependent oxygenase superfamily protein
	NODE_178801_length_720_cov_146.859351_g94509_i0	-1.95391	0.00117071	Peptidoglycan-binding LysM domain-containing protein							NODE_98361_length_1334_cov_192.780333_g38661_i1	4.01017	1.70506e-05	Chlorophyll a-b binding protein, chloroplastic
	NODE_33922_length_2386_cov_74.380891_g15549_i0	-1.95366	2.26211e-06	Serine/arginine repetitive matrix protein 2, putative							NODE_30941_length_2477_cov_270.742928_g14276_i0	4.00987	2.02373e-06	Laccase-25
	NODE_47251_length_2060_cov_72.019628_g873_i1	-1.95273	0.0192985	Unknown protein							NODE_149467_length_903_cov_24.324096_g72998_i0	4.00931	1.94131e-08	Unknown protein
	NODE_204459_length_593_cov_437.463462_g116514_i0	-1.95197	0.00147017	Mitogen-activated protein kinase 7							NODE_45755_length_2092_cov_10.669143_g20531_i0	4.00621	1.56815e-06	Chr4:12160502-12163193 REVERSE LENGTH=662
	NODE_132149_length_1030_cov_56.829676_g55540_i1	-1.95166	8.32026e-05	Beta-13-N-Acetylglucosaminyltransferase family protein							NODE_61234_length_1810_cov_49.668394_g27066_i0	4.00525	5.51158e-11	Unknown protein
	NODE_172058_length_758_cov_4913.344526_g89227_i0	-1.95108	1.2596e-12	Unknown protein							NODE_188797_length_667_cov_41.154882_g102792_i0	4.00298	4.35464e-07	Retrovirus-related Pol polyprotein from transposon TNT 1-94
	NODE_37214_length_2292_cov_221.832357_g16963_i0	-1.95096	0.0010098	Oxysterol-binding protein							NODE_100271_length_1315_cov_48.258454_g44611_i0	4.00235	4.83856e-07	Heavy metal-associated domain protein
	NODE_45033_length_2108_cov_89.273710_g14974_i1	-1.9502	0.00012841	F-box/LRR-repeat protein 17							NODE_139101_length_977_cov_281.321903_g66226_i0	4.00144	0.000110275	Two-component response regulator-like APRR9
	NODE_175021_length_741_cov_7399.504491_g91537_i0	-1.95002	8.85156e-07	Histone H4							NODE_193368_length_644_cov_238.971979_g106699_i0	4.00103	3.00184e-08	Beta-glucosidase 16
	NODE_17338_length_3057_cov_12.302279_g8442_i0	-1.94982	8.28916e-06	Glycoprotein 3-alpha-L-fucosyltransferase A							NODE_51501_length_1977_cov_135.244223_g15290_i1	3.99955	3.14698e-18	Extracellular ligand-gated ion channel protein (DUF3537)
	NODE_28570_length_2556_cov_27.120016_g13304_i0	-1.94959	0.0137973	Unknown protein							NODE_106300_length_1255_cov_477.840948_g47621_i0	3.99746	1.48163e-14	21 kDa protein-like
	NODE_45675_length_2093_cov_343.562871_g4408_i9	-1.949	0.000579775	Serine/threonine-protein phosphatase							NODE_145638_length_929_cov_1997.989486_g70423_i0	3.9968	4.52177e-19	Sugar phosphate exchanger 2
	NODE_153992_length_872_cov_146.757196_g18662_i1	-1.94892	6.85318e-06	Unknown protein							NODE_69800_length_1681_cov_13.555348_g30718_i0	3.99664	8.64648e-08	Glucan endo-1,3-beta-glucosidase 8
	NODE_100336_length_1314_cov_161.713135_g44648_i0	-1.94828	2.4797e-05	Unknown protein							NODE_104472_length_1273_cov_227.680000_g42156_i1	3.99592	2.67323e-09	Chlorophyll a-b binding protein, chloroplastic
	NODE_110752_length_1213_cov_91.628947_g49869_i0	-1.94699	1.03623e-05	Chr2:17583625-17584050 FORWARD LENGTH=141							NODE_29988_length_2509_cov_82.832102_g13902_i0	3.99562	1.86013e-06	Unknown protein
	NODE_24933_length_2690_cov_6.530378_g11763_i0	-1.94694	0.0114213	Unknown protein							NODE_47692_length_2051_cov_2404.226997_g372_i33	3.99415	1.23186e-12	Cytosolic endo-beta-N-acetylglucosaminidase
	NODE_95169_length_1368_cov_8.551351_g42131_i0	-1.94652	0.00612038	Unknown protein							NODE_147712_length_915_cov_33.735154_g71769_i0	3.99181	3.62795e-05	Unknown protein
	NODE_84430_length_1490_cov_29.402964_g37169_i0	-1.94633	2.13003e-06	PLATZ transcription factor family protein							NODE_23332_length_2756_cov_1879.226612_g11103_i0	3.99127	2.57128e-06	GDSL esterase/lipase
	NODE_111758_length_1203_cov_1663.179646_g15865_i3	-1.94609	1.2597e-07	Carboxyvinyl-carboxyphosphonate phosphorylmutase, putative, expressed							NODE_199181_length_616_cov_4619.152855_g111769_i0	3.99051	3.96968e-19	Alpha/beta-Hydrolases superfamily protein
	NODE_101985_length_1297_cov_404.098039_g34975_i2	-1.94594	0.00417527	Trimethylguanosine synthase							NODE_88670_length_1440_cov_46.117776_g39131_i0	3.99021	1.08884e-07	DUF241 domain protein
	NODE_118119_length_1145_cov_764.228545_g14913_i5	-1.94578	0.0138341	ATPase family AAA domain-containing protein							NODE_171609_length_761_cov_209.245640_g88869_i0	3.98897	2.82793e-10	Unknown protein
	NODE_45389_length_2100_cov_65.474593_g17669_i1	-1.94563	0.00275314	KAT8 regulatory NSL complex subunit 3							NODE_187156_length_675_cov_1081.563123_g101429_i0	3.98731	1.85577e-19	Alpha/beta-Hydrolases superfamily protein
	NODE_82870_length_1508_cov_1821.326132_g36457_i0	-1.94563	7.916e-29	High mobility group B protein 7							NODE_212920_length_559_cov_302.450617_g124226_i0	3.98705	3.66806e-22	BZIP transcription factor 60
	NODE_34096_length_2380_cov_226.687039_g241_i2	-1.94537	0.00524315	Glycosyltransferases							NODE_12358_length_3411_cov_79.043739_g6203_i0	3.98683	2.70481e-23	Myosin-Vb
	NODE_112410_length_1197_cov_374.223310_g8295_i6	-1.94529	0.00516748	Serine/Threonine kinase family protein							NODE_133095_length_1022_cov_2380.067439_g62513_i0	3.98668	5.42646e-14	Vacuolar processing enzyme 4
	NODE_169462_length_774_cov_1430.293866_g87240_i0	-1.94522	4.76787e-15	Unknown protein							NODE_114204_length_1181_cov_33.509025_g51729_i0	3.98533	2.97806e-10	NAC transcription factor 14
	NODE_9233_length_3716_cov_59.939336_g4740_i0	-1.94435	1.33247e-11	Alkane hydroxylase MAH1							NODE_455432_length_253_cov_889.416667_g365053_i0	3.98473	7.33842e-07	Phospholipase D p1
	NODE_110469_length_1215_cov_6464.112084_g49738_i0	-1.94398	4.26311e-08	Dirigent protein							NODE_83893_length_1496_cov_411.356290_g32214_i1	3.98464	4.44353e-25	Ethylene-responsive transcription factor 1
	NODE_98818_length_1330_cov_46.287192_g43880_i0	-1.94393	0.000420809	Strictosidine synthase 3							NODE_45183_length_2105_cov_39.464075_g20303_i0	3.98444	3.59623e-08	Gibberellin receptor GID1L2
	NODE_60225_length_1826_cov_58.032516_g20522_i3	-1.94388	0.00711529	tRNA (Guanine-N(7)-)-methyltransferase							NODE_50948_length_1987_cov_809.584117_g22726_i0	3.98276	2.94458e-15	Caffeoyl-CoA O-methyltransferase
	NODE_79356_length_1553_cov_38.164189_g34869_i0	-1.94309	0.0130995	Tubby-like F-box protein							NODE_132032_length_1031_cov_23.801670_g61849_i0	3.98203	3.73274e-07	Unknown protein
	NODE_15514_length_3174_cov_30.776524_g7606_i0	-1.94281	2.46283e-05	Glucomannan 4-beta-mannosyltransferase 1							NODE_122081_length_1110_cov_251.104147_g45062_i1	3.98192	4.61177e-27	Proline-rich receptor-like protein kinase PERK4
	NODE_99015_length_1328_cov_30.769721_g43993_i0	-1.9428	0.00183042	Peptidoglycan-binding LysM domain-containing protein							NODE_104058_length_1277_cov_299.546512_g44457_i1	3.98187	1.50821e-05	CDP-diacylglycerol-glycerol-3-phosphate 3-phosphatidyltransferase
	NODE_74721_length_1613_cov_81.838961_g32774_i0	-1.94243	3.07766e-05	Transcription factor LG2							NODE_260776_length_416_cov_162.481050_g170499_i0	3.98062	2.32335e-11	Unknown protein
	NODE_103901_length_1278_cov_5100.532780_g16318_i3	-1.94242	0.0201135	Sucrose synthase 1							NODE_127524_length_1066_cov_115.820745_g46646_i1	3.98032	5.0046e-15	Unknown protein
	NODE_23822_length_2737_cov_171.183934_g11301_i0	-1.94198	0.000422872	Glucan endo-1,3-beta-glucosidase 13							NODE_79012_length_1557_cov_103.681267_g34709_i0	3.98011	3.86043e-10	Chr5:17325076-17325689 FORWARD LENGTH=91
	NODE_165234_length_800_cov_166.286107_g84090_i0	-1.9418	7.79689e-06	Protein EXORDIUM-like 5							NODE_211097_length_566_cov_127.494929_g122560_i0	3.9798	1.19286e-07	NAC domain-containing protein 100
	NODE_75774_length_1599_cov_68.480996_g16485_i2	-1.94055	0.0187114	L-gulonolactone oxidase 5							NODE_65770_length_1739_cov_16.090636_g28989_i0	3.9795	8.63945e-11	Unknown protein
	NODE_118655_length_1140_cov_651.562324_g38543_i1	-1.94054	4.92824e-13	High mobility group B protein 2							NODE_30275_length_2499_cov_1419.187964_g6542_i5	3.97847	6.05073e-33	Purple acid phosphatase
	NODE_58659_length_1851_cov_315.634983_g25974_i0	-1.94008	3.69013e-05	Wound-induced protein WIN1							NODE_148372_length_910_cov_2553.632019_g10383_i3	3.97826	1.20559e-05	Unknown protein
	NODE_104043_length_1277_cov_437.735050_g40740_i1	-1.93998	2.64834e-06	Chr5:19908800-19909332 REVERSE LENGTH=150							NODE_31160_length_2470_cov_132.619524_g872_i6	3.97722	1.44275e-05	Retrotransposon protein, putative, unclassified
	NODE_67250_length_1717_cov_148.962287_g26603_i1	-1.93964	0.000329757	cDNA clone:001-200-C06, full insert sequence							NODE_39430_length_2237_cov_136.526802_g17879_i0	3.97355	8.58972e-06	Receptor protein kinase, putative
	NODE_60079_length_1828_cov_202.385755_g26563_i0	-1.9396	0.0170049	GDP-L-galactose phosphorylase 2							NODE_16046_length_3139_cov_292.651011_g7832_i0	3.97342	1.3995e-09	Protein ESKIMO 1
	NODE_118558_length_1141_cov_225.498127_g1231_i5	-1.93945	0.019754	WD repeat and HMG-box DNA-binding protein 1							NODE_133194_length_1022_cov_18.535300_g62567_i0	3.97336	3.59172e-05	Heat stress transcription factor B-1
	NODE_33066_length_2411_cov_37.081694_g15181_i0	-1.93937	2.33697e-07	Receptor-like protein kinase							NODE_44632_length_2116_cov_662.161038_g3790_i8	3.97295	0.000144254	Beta-glucosidase 11
	NODE_149004_length_906_cov_128.675870_g72665_i0	-1.93884	0.00385493	2-alkenal reductase (NADP(+)-dependent)							NODE_216792_length_544_cov_120.571125_g127832_i0	3.97281	3.844e-10	MFS general substrate transporter
	NODE_194625_length_638_cov_47.200000_g107784_i0	-1.9385	0.000862933	Stomatal closure-related actin-binding protein 1							NODE_63885_length_1768_cov_24.021239_g28166_i0	3.97237	7.1792e-07	RING finger protein 165
	NODE_12164_length_3428_cov_71.527273_g6122_i0	-1.93733	6.61394e-08	Villin-1							NODE_54312_length_1924_cov_315.691518_g24173_i0	3.97157	1.06582e-05	Salt response protein
	NODE_24428_length_2711_cov_6.785444_g11543_i0	-1.93662	0.00776538	DNA-directed RNA polymerase subunit							NODE_60586_length_1820_cov_29.896394_g26770_i0	3.9711	5.66346e-09	Unknown protein
	NODE_74834_length_1612_cov_7.166992_g32820_i0	-1.93661	0.000584603	Leucine-rich repeat (LRR) family protein							NODE_9851_length_3648_cov_59.114965_g5039_i0	3.96793	8.08156e-18	LRR receptor-like serine/threonine-protein kinase GSO1
	NODE_94761_length_1372_cov_116.823711_g41956_i0	-1.9362	8.02279e-14	CLE family OsCLE205 protein							NODE_199519_length_615_cov_12.247232_g112060_i0	3.96761	4.55333e-18	Peroxidase
	NODE_70048_length_1677_cov_247.890898_g6673_i3	-1.93529	2.76367e-16	Nucleobase-ascorbate transporter 2							NODE_60663_length_1819_cov_19.518328_g26804_i0	3.96711	1.85078e-07	Lecithin-cholesterol acyltransferase-like 1
	NODE_44311_length_2124_cov_16.290102_g19948_i0	-1.93443	0.00587102	Bidirectional sugar transporter SWEET							NODE_301053_length_344_cov_1353.129151_g210689_i0	3.96693	1.99438e-11	Riboflavin biosynthesis protein ribBA
	NODE_39467_length_2236_cov_218.795192_g17892_i0	-1.93409	0.0165845	Ribose-phosphate pyrophosphokinase 3							NODE_8513_length_3798_cov_8.355168_g4386_i0	3.96534	9.43488e-09	Retrovirus-related Pol polyprotein from transposon TNT 1-94
	NODE_30893_length_2479_cov_6.397340_g12481_i1	-1.93362	0.00180402	Retrotransposon protein, putative, unclassified							NODE_108652_length_1233_cov_28.256034_g48790_i0	3.96296	9.0709e-09	Glutathione S-transferase
	NODE_78278_length_1565_cov_992.917560_g3549_i7	-1.93291	0.000920087	Hydroxyproline-rich glycoprotein family protein							NODE_41873_length_2178_cov_95.065083_g18897_i0	3.96027	1.04934e-06	Late embryogenesis abundant protein, LEA-14
	NODE_47297_length_2059_cov_162.555891_g19039_i2	-1.93249	9.75838e-06	Transcription factor protein							NODE_6982_length_4003_cov_269.312723_g1641_i6	3.9579	3.04574e-11	Electron transfer flavoprotein subunit alpha, mitochondrial
	NODE_71858_length_1652_cov_13.803673_g4614_i2	-1.93236	0.0158237	Respiratory burst oxidase protein D, putative, expressed							NODE_106337_length_1255_cov_138.429780_g47633_i0	3.95705	2.0494e-05	Photosystem I subunit O
	NODE_94685_length_1373_cov_59.671538_g41917_i0	-1.93207	3.02133e-05	Dof zinc finger protein 4							NODE_85281_length_1480_cov_55.218195_g37564_i0	3.95641	2.00728e-12	Unknown protein
	NODE_41311_length_2191_cov_61.344193_g9725_i3	-1.93155	7.32248e-05	Pre-rRNA-processing protein esf1							NODE_75354_length_1605_cov_10.873368_g33063_i0	3.95632	1.56863e-08	Alcohol dehydrogenase, putative
	NODE_62031_length_1797_cov_108.510441_g12453_i2	-1.93087	0.000153686	Patellin-1							NODE_75561_length_1602_cov_35.543492_g33154_i0	3.95148	8.82789e-08	Adenine nucleotide alpha hydrolase-like superfamily protein
	NODE_66459_length_1729_cov_33.307971_g29275_i0	-1.93017	0.001985	Polyphenol oxidase							NODE_100511_length_1312_cov_107.756255_g7939_i7	3.95134	3.17404e-20	Unknown protein
	NODE_239937_length_468_cov_2283.164557_g149970_i0	-1.9292	2.33581e-05	Histone H2A							NODE_9179_length_3721_cov_44.647204_g2687_i1	3.9501	3.73287e-06	Serine/threonine-protein kinase CTR1
	NODE_46770_length_2070_cov_12.563345_g20959_i0	-1.92861	0.00015338	Ribulose-1,5 bisphosphate carboxylase/oxygenase large subunit N-methyltransferase, chloroplastic							NODE_69998_length_1678_cov_39.052336_g29869_i1	3.94896	2.61729e-14	Serine/threonine-protein kinase
	NODE_101712_length_1300_cov_58.079055_g45300_i0	-1.92851	1.1081e-06	Type IV inositol polyphosphate 5-phosphatase 7							NODE_32179_length_2438_cov_12.001691_g14806_i0	3.94848	7.6972e-09	Glucan endo-1,3-beta-glucosidase 6
	NODE_114801_length_1175_cov_644.568058_g34637_i3	-1.92834	0.0122905	Protein tesmin/TSO1-like CXC 3							NODE_294244_length_354_cov_260.733096_g203885_i0	3.94694	3.41874e-07	Unknown protein
	NODE_31466_length_2460_cov_118.133641_g14492_i0	-1.92811	5.09383e-13	Disease resistance protein RGA2							NODE_59300_length_1841_cov_51.863122_g8724_i2	3.9469	6.49581e-09	Alpha-glucosidase-like
	NODE_145966_length_927_cov_112.419204_g70630_i0	-1.9281	2.136e-07	Unknown protein							NODE_125794_length_1080_cov_195.499503_g25400_i1	3.94632	2.11047e-15	Carboxypeptidase
	NODE_308571_length_334_cov_616.609195_g218201_i0	-1.92777	1.83335e-06	Unknown protein							NODE_180631_length_710_cov_104.538462_g95970_i0	3.94472	9.25079e-09	Unknown protein
	NODE_86784_length_1462_cov_150.633549_g38248_i0	-1.92621	3.76442e-17	DNA polymerase delta subunit 2							NODE_307125_length_336_cov_177.806084_g216755_i0	3.9445	0.000165013	Unknown protein
	NODE_5372_length_4287_cov_1101.777883_g2770_i1	-1.92619	0.0207485	Alanine--tRNA ligase							NODE_107290_length_1246_cov_14.400682_g48098_i0	3.94421	3.04395e-05	Aspartic proteinase nepenthesin-2
	NODE_76374_length_1591_cov_20.602767_g31791_i2	-1.92612	0.00114429	Protein binding protein							NODE_95925_length_1360_cov_6.878788_g42488_i0	3.94388	3.37128e-05	RING-H2 finger protein ATL66
	NODE_154417_length_869_cov_286.935930_g76426_i0	-1.92477	2.00022e-09	Plant basic secretory protein (BSP) family protein							NODE_4721_length_4444_cov_29.763898_g397_i6	3.94233	3.16097e-07	Beta-amylase
	NODE_105005_length_1268_cov_35.102929_g46986_i0	-1.92453	4.04215e-05	B3 domain-containing protein							NODE_255206_length_429_cov_279.117978_g164973_i0	3.94091	1.19083e-06	HAT family dimerisation domain containing protein
	NODE_121751_length_1113_cov_548.557692_g49537_i1	-1.92445	1.24429e-10	Ethphon-induced protein							NODE_132337_length_1028_cov_2058.591623_g62055_i0	3.93969	3.40631e-37	Membrane protein-like protein
	NODE_37472_length_2286_cov_7.610032_g17070_i0	-1.92412	0.00599061	Chr1:26597510-26599888 FORWARD LENGTH=465							NODE_106344_length_1255_cov_106.795262_g47635_i0	3.93881	5.28975e-19	E3 ubiquitin-protein ligase
	NODE_43781_length_2135_cov_876.497575_g127_i14	-1.92391	0.0110131	Retrotransposon-like protein							NODE_90033_length_1424_cov_136.108808_g33403_i1	3.93619	3.55725e-08	Protein ECERIFERUM 26-like
	NODE_17795_length_3031_cov_40.769777_g8655_i0	-1.92378	9.67926e-08	Glycoside hydrolase, family 16							NODE_136875_length_994_cov_75.267101_g64818_i0	3.9361	1.35747e-06	Short-chain dehydrogenase/reductase family protein
	NODE_53294_length_1942_cov_623.349385_g7765_i3	-1.92303	0.0206462	WRKY transcription factor 46							NODE_259016_length_420_cov_257.749280_g168756_i0	3.93583	2.7045e-06	NAC domain-containing protein 100
	NODE_18994_length_2966_cov_82.770135_g9211_i0	-1.9227	2.82009e-11	Leucine-rich repeat receptor-like protein kinase PXC1							NODE_115625_length_1167_cov_2409.558501_g52496_i0	3.93461	3.06934e-30	Unknown protein
	NODE_54047_length_1929_cov_14.697737_g24057_i0	-1.92263	0.00682252	protein MARD1							NODE_38151_length_2269_cov_124.841985_g17346_i0	3.93112	9.14948e-16	Peptide-N4-(N-acetyl-beta-glucosaminyl)asparagine amidase A protein
	NODE_186785_length_677_cov_516.655629_g101112_i0	-1.9208	2.16406e-08	Unknown protein							NODE_49658_length_2014_cov_14.157135_g17782_i1	3.93106	1.26895e-06	Unknown protein
	NODE_7439_length_3942_cov_171.523391_g3888_i0	-1.92063	0.000320602	Lipase family protein, expressed							NODE_76665_length_1587_cov_169.623514_g33670_i0	3.92958	0.000178156	GDSL esterase/lipase EXL3
	NODE_34690_length_2364_cov_91.061109_g513_i15	-1.92035	0.0108273	TTF-type zinc finger protein with HAT dimerization domain							NODE_115779_length_1166_cov_70.502287_g52575_i0	3.92888	1.08981e-06	PCTP-like protein
	NODE_6507_length_4084_cov_11.834705_g3449_i0	-1.92025	0.0021212	Unknown protein							NODE_20082_length_2907_cov_804.763232_g9682_i0	3.92869	8.26362e-07	Polygalacturonase/glycoside hydrolase family protein
	NODE_99599_length_1322_cov_74.196958_g27871_i4	-1.91954	0.00539935	Unknown protein							NODE_109676_length_1223_cov_116.040870_g47633_i1	3.92745	4.12122e-06	Photosystem I subunit O
	NODE_76072_length_1595_cov_26.735217_g33381_i0	-1.91943	0.0173207	BHLH transcription factor							NODE_156179_length_857_cov_2630.669643_g20465_i6	3.9273	2.19267e-15	Xylem cysteine proteinase 1
	NODE_67063_length_1720_cov_52.242866_g29536_i0	-1.91877	0.00794888	Glycosyltransferase							NODE_219411_length_534_cov_10652.750542_g130289_i0	3.92485	6.46061e-24	Unknown protein
	NODE_75587_length_1601_cov_900.521597_g33172_i0	-1.91876	1.36036e-12	Protein LITTLE ZIPPER 3							NODE_208143_length_578_cov_38.110891_g119838_i0	3.923	4.05622e-07	Unknown protein
	NODE_101469_length_1302_cov_798.513426_g4533_i14	-1.91806	3.0649e-05	Pyrophosphate--fructose 6-phosphate 1-phosphotransferase subunit alpha							NODE_146600_length_923_cov_42.656471_g71021_i0	3.92285	1.5485e-07	Thaumatin-like protein
	NODE_16057_length_3139_cov_12.753751_g7839_i0	-1.91792	0.000105788	Transposon protein, putative, CACTA, En/Spm sub-class							NODE_122091_length_1110_cov_196.060752_g56041_i0	3.92117	5.0132e-08	Trehalose 6-phosphate phosphatase
	NODE_49974_length_2007_cov_115.756980_g7723_i10	-1.91756	0.000262961	Disease resistance protein RGA2							NODE_15171_length_3195_cov_1280.175849_g7472_i0	3.91918	9.71926e-36	Chlorophyll b reductase
	NODE_128869_length_1055_cov_74.847251_g59905_i0	-1.91681	3.32772e-09	Regulatory protein NPR5							NODE_87756_length_1450_cov_650.475672_g38701_i0	3.91905	1.00687e-19	Beta-glucuronosyltransferase GlcAT14B
	NODE_32208_length_2437_cov_20.516074_g14819_i0	-1.91568	1.60459e-05	Auxin efflux carrier protein-like							NODE_225361_length_513_cov_1404.165909_g135901_i0	3.91535	2.54237e-05	Polyadenylate-binding protein-interacting protein 11
	NODE_105822_length_1260_cov_93.121314_g42542_i1	-1.91566	4.01288e-07	Polypyrimidine tract-binding-like protein, putative							NODE_157575_length_848_cov_220.321290_g78603_i0	3.91515	1.07181e-19	Polygalacturonase
	NODE_146365_length_924_cov_1021.447709_g11863_i5	-1.91528	0.000779887	Lysine-specific demethylase JMJ25							NODE_218151_length_539_cov_108.193133_g129110_i0	3.91449	4.2893e-05	NAC domain-containing protein 100
	NODE_148310_length_911_cov_47.821002_g72180_i0	-1.91496	0.00133843	Unknown protein							NODE_103685_length_1280_cov_1533.251864_g42368_i1	3.91303	5.05461e-34	Thaumatin-like protein 1a
	NODE_117834_length_1148_cov_59.398140_g53673_i0	-1.91495	6.52826e-08	Unknown protein							NODE_6437_length_4093_cov_1157.573881_g2641_i2	3.9125	8.1928e-06	Hippocampus abundant transcript 1 protein
	NODE_295579_length_352_cov_142.673835_g205220_i0	-1.91482	0.00124793	Unknown protein							NODE_18007_length_3018_cov_1022.394228_g5026_i3	3.91229	7.50771e-21	Hypersensitive-induced response protein-like protein 2
	NODE_191542_length_653_cov_216.996552_g105128_i0	-1.91476	3.56554e-11	Cellulose synthase 11							NODE_21475_length_2843_cov_13.123466_g9439_i1	3.91139	8.73237e-05	Heat stress transcription factor B-1
	NODE_193580_length_643_cov_67.215789_g106882_i0	-1.91459	0.000656659	Serine/threonine-protein kinase Nek2							NODE_107796_length_1241_cov_110.156678_g43817_i1	3.911	6.25915e-07	Chlorophyll a-b binding protein, chloroplastic
	NODE_235152_length_482_cov_100.511002_g145334_i0	-1.9145	0.000435318	Unknown protein							NODE_109650_length_1223_cov_307.045217_g2656_i7	3.90957	0.000145166	Cytochrome P450 87A3
	NODE_38947_length_2249_cov_31.508732_g17691_i0	-1.91336	1.92258e-08	Cation/calcium exchanger 2							NODE_199709_length_614_cov_47.406654_g112232_i0	3.90955	4.58616e-05	Glucuronoxylan 4-O-methyltransferase 2
	NODE_153199_length_877_cov_679.859453_g50006_i1	-1.91328	1.16419e-14	DNA helicase							NODE_104541_length_1272_cov_728.174312_g34264_i1	3.90921	7.70367e-17	Unknown protein
	NODE_170324_length_769_cov_136.091954_g87874_i0	-1.91228	0.000638972	Unknown protein							NODE_148156_length_912_cov_104.907032_g64281_i1	3.90834	5.00508e-05	Asparagine synthetase
	NODE_163313_length_812_cov_36.776725_g82700_i0	-1.91166	0.0036474	cAMP-regulated phosphoprotein 19-related protein							NODE_48719_length_2032_cov_238.684022_g21680_i1	3.907	9.14682e-15	Protein SRC2
	NODE_87801_length_1450_cov_35.914306_g38729_i0	-1.9114	0.0215922	Type IV inositol polyphosphate 5-phosphatase 7							NODE_201519_length_606_cov_78.401501_g113840_i0	3.90557	0.000227659	Late embryogenesis abundant protein, group 3
	NODE_206892_length_583_cov_200.107843_g83618_i1	-1.91089	0.000227807	WRKY transcription factor 19							NODE_158774_length_840_cov_9573.968709_g79465_i0	3.90516	3.60726e-20	Unknown protein
	NODE_62747_length_1785_cov_413.307827_g5775_i4	-1.91075	0.00218903	Extra-large guanine nucleotide-binding protein 3							NODE_200354_length_611_cov_128.899628_g112805_i0	3.90225	2.28775e-10	PH01B001E05.4 protein
	NODE_37978_length_2273_cov_105.849545_g14127_i2	-1.91044	3.15556e-08	Unknown protein							NODE_62656_length_1786_cov_4667.615295_g16842_i6	3.90219	7.83263e-20	Beta-glucosidase 25
	NODE_41892_length_2178_cov_12.993824_g18910_i0	-1.9103	0.00595862	Chr1:12027262-12030397 FORWARD LENGTH=639							NODE_198762_length_618_cov_1133.379817_g111402_i0	3.89944	3.39567e-45	Heavy metal transport/detoxification superfamily protein
	NODE_121166_length_1118_cov_301.462201_g9029_i4	-1.90917	1.16339e-10	Factor of DNA methylation 1							NODE_104415_length_1274_cov_27.439634_g46705_i0	3.89884	7.43315e-10	Calcium binding EGF domain containing protein
	NODE_288539_length_363_cov_155.227586_g198185_i0	-1.90913	0.00403269	Unknown protein							NODE_111597_length_1205_cov_81.476148_g42385_i2	3.89682	1.31265e-19	Spermidine export MdtI
	NODE_37359_length_2289_cov_20.513989_g17028_i0	-1.90906	0.00329401	IRK-interacting protein							NODE_61096_length_1812_cov_294.616446_g26999_i0	3.8967	0.000198597	NAC domain-containing protein 92
	NODE_70203_length_1675_cov_95.262797_g30886_i0	-1.90903	5.3033e-07	Squamosa promoter-binding-like protein 18							NODE_38386_length_2263_cov_1585.260274_g4863_i3	3.89619	4.77673e-08	Beta-amylase
	NODE_83327_length_1503_cov_14.316084_g36660_i0	-1.90901	0.00425755	Lipase, putative, expressed							NODE_270741_length_395_cov_2584.813665_g180420_i0	3.89516	2.06203e-19	Unknown protein
	NODE_20008_length_2911_cov_141.829105_g9645_i0	-1.90868	0.00419854	Glutamate receptor							NODE_16836_length_3088_cov_67.809950_g8209_i0	3.8945	8.2411e-07	Embryogenesis transmembrane protein-like
[truncated: 21,838 more rows]
