# Supplementary material for: Morphological dissection and cellular and transcriptome characterizations of bamboo pith cavity formation reveal a pivotal role of genes related to programmed cell death
Source: Plant Biotechnol J. 2018 Dec 9;17(5):982–97. doi: 10.1111/pbi.13033 (PMC6587456; doi:10.1111/pbi.13033)
Supplement: Supplementary file 5 — Table S5 Top 150 genes with the highest expression levels in precavity pith cells of Oligostachyum spongiosum. [file PBI-17-982-s002.xlsx]

## Sheet: 150
Table S5 Top 150 genes with the highest expression levels in precavity pith cells of Oligostachyum spongiosum
Gene_Id	Read_count	FPKM	Gene Length	NR Description	Swissprot Description	PFAM description	BP Description
c36398_g1	1074788	25992.2	1480	--	Beta-hordothionin OS=Hordeum vulgare GN=THI1.2 PE=1 SV=2	Plant thionin	defense response
c40265_g1	296902	7782.8	1374	cortical cell-delineating protein	Cortical cell-delineating protein OS=Zea mays PE=2 SV=1	--	--
c38676_g1	144503	7336.72	823	At5g22580-like	Uncharacterized protein At5g22580 OS=Arabidopsis thaliana GN=At5g22580 PE=1 SV=1	--	--
c47253_g3	73316	7046.25	1018	retrotransposon protein	Glycine-rich RNA-binding protein GRP1A OS=Sinapis alba PE=2 SV=1	RNA recognition motif. (a.k.a. RRM, RBD, or RNP domain)//RNA recognition motif	response to abscisic acid//response to cadmium ion//response to cold//circadian rhythm//RNA secondary structure unwinding//innate immune response//mRNA export from nucleus//response to salt stress//vegetative to reproductive phase transition of meristem//response to zinc ion//regulation of stomatal movement//DNA duplex unwinding
c47853_g1	631072	6739.77	3419	PREDICTED: linoleate 9S-lipoxygenase 2-like [Oryza brachyantha]	Linoleate 9S-lipoxygenase 2 OS=Oryza sativa subsp. japonica GN=LOX1.1 PE=2 SV=2	PLAT/LH2 domain//Lipoxygenase	oxidation-reduction process
c37831_g1	135663	6732.57	842	retrotransposon protein, putative, Ty1-copia subclass, expressed [Oryza sativa Japonica Group]	pEARLI1-like lipid transfer protein 3 OS=Arabidopsis thaliana GN=At4g12500 PE=2 SV=1	--	--
c10530_g1	262956	6030.65	1537	hypothetical protein OsJ_35468 [Oryza sativa Japonica Group]	Carboxyvinyl-carboxyphosphonate phosphorylmutase, chloroplastic OS=Arabidopsis thaliana GN=At1g77060 PE=2 SV=2	Isocitrate lyase family	carboxylic acid metabolic process//glyoxylate cycle
c29601_g1	21284	5432.64	421	--	--	Procyclic acidic repetitive protein (PARP)	--
c30864_g1	18497	4899.04	346	lipoxygenase [Avena sativa]	Linoleate 9S-lipoxygenase 1 OS=Hordeum vulgare GN=LOX1.1 PE=1 SV=2	--	--
c38225_g1	166886	4889.2	1299	--	--	--	--
c46712_g1	189149	4755.09	1962	alpha-tubulin [Alopecurus aequalis]	Tubulin alpha-1 chain OS=Eleusine indica GN=TUBA1 PE=2 SV=1	Tubulin/FtsZ family, GTPase domain//IclR helix-turn-helix domain	regulation of transcription, DNA-templated
c42810_g1	301006	4118.52	2418	Beta-glucosidase 6 [Aegilops tauschii]	Beta-glucosidase 28 OS=Oryza sativa subsp. japonica GN=BGLU28 PE=2 SV=1	Binding-protein-dependent transport system inner membrane component//Glycosyl hydrolase family 1	carbohydrate metabolic process//transport
c32978_g1	120286	4098.72	1111	PREDICTED: lipoxygenase homology domain-containing protein 1-like [Oryza brachyantha]	--	PLAT/LH2 domain	--
c35231_g1	70156	3866.86	780	PREDICTED: putative lipid-transfer protein DIR1-like [Oryza brachyantha]	Putative lipid-transfer protein DIR1 OS=Arabidopsis thaliana GN=DIR1 PE=1 SV=1	--	--
c60781_g1	90853	3776.15	953	Patatin group A-3 [Triticum urartu]	Bowman-Birk type bran trypsin inhibitor OS=Oryza sativa subsp. indica GN=RBBI3.3 PE=2 SV=2	Bowman-Birk serine protease inhibitor family	--
c41109_g1	208944	3726.82	2099	PREDICTED: aquaporin TIP1-1 [Brachypodium distachyon]	Probable aquaporin TIP1-1 OS=Oryza sativa subsp. japonica GN=TIP1-1 PE=2 SV=1	Major intrinsic protein	transport
c41001_g1	90178	3559.83	1107	PREDICTED: defensin-like protein P322-like [Oryza brachyantha]	Defensin-like protein OS=Nelumbo nucifera PE=3 SV=1	Coenzyme Q (ubiquinone) biosynthesis protein Coq4	ubiquinone biosynthetic process
c25815_g1	12954	3522.25	343	unknown [Zea mays]	--	--	--
c71471_g1	167449	3439.09	1689	PREDICTED: agglutinin isolectin 3-like [Brachypodium distachyon]	Agglutinin isolectin 3 (Fragment) OS=Triticum aestivum PE=1 SV=1	Chitin recognition protein	--
c41149_g1	105435	3337.43	1208	Translationally-controlled tumor protein-like protein [Medicago truncatula]>gi|355480198|gb|AES61401.1| translationally-controlled tumor-like protein [Medicago truncatula]	Translationally-controlled tumor protein homolog OS=Oryza sativa subsp. japonica GN=TCTP PE=1 SV=1	--	--
c37065_g1	138649	3274.56	3037	60 kDa jasmonate-induced protein [Triticum urartu]	60 kDa jasmonate-induced protein OS=Hordeum vulgare PE=2 SV=1	Ribosome inactivating protein//BTB/POZ domain	negative regulation of translation
c66078_g1	150878	3177.37	1653	PREDICTED: ervatamin-B-like [Setaria italica]	Fruit bromelain OS=Ananas comosus PE=1 SV=1	Peptidase C1-like family//Papain family cysteine protease	proteolysis
c38102_g1	86331	3104.56	1065	--	--	--	--
c42335_g1	9560.31	3032.88	372	BnaAnng33460D, partial [Brassica napus]	Polyubiquitin (Fragment) OS=Hordeum vulgare PE=2 SV=1	Ubiquitin-like domain//Ubiquitin family	--
c48717_g2	157278	2935.64	1861	Os03g0177400 [Oryza sativa Japonica Group]>gi|115451091|ref|NP_001049146.1| Os03g0177500 [Oryza sativa Japonica Group]>gi|115451093|ref|NP_001049147.1| Os03g0177900 [Oryza sativa Japonica Group]>gi|115451095|ref|NP_001049148.1| Os03g0178000 [Oryza sativa Japonica Group]>gi|573923844|ref|XP_006649493.1| PREDICTED: elongation factor 1-alpha-like [Oryza brachyantha]>gi|573923846|ref|XP_006649494.1| …	Elongation factor 1-alpha OS=Oryza sativa subsp. japonica GN=REFA1 PE=2 SV=2	50S ribosome-binding GTPase//Elongation factor Tu domain 2//Methyl-viologen-reducing hydrogenase, delta subunit	methanogenesis//obsolete GTP catabolic process//regulation of translational elongation//oxidation-reduction process//response to cadmium ion//translational elongation
c60770_g1	143806	2917.41	1707	hypothetical protein SORBIDRAFT_03g000850 [Sorghum bicolor]>gi|241926865|gb|EES00010.1| hypothetical protein SORBIDRAFT_03g000850 [Sorghum bicolor]	Bark storage protein A OS=Populus deltoides GN=BSPA PE=2 SV=1	Phosphorylase superfamily	nucleoside metabolic process
c39695_g1	151191	2881.39	1802	Lactoylglutathione lyase [Triticum urartu]	Lactoylglutathione lyase OS=Oryza sativa subsp. japonica GN=GLX-I PE=1 SV=2	Tetratricopeptide repeat//Tetratricopeptide repeat//Ribosomal protein S15	translation//ribosome biogenesis
c48376_g2	115430	2848.09	2333	glyceraldehyde-3-phosphate [Dendrocalamus latiflorus]	Glyceraldehyde-3-phosphate dehydrogenase, cytosolic OS=Oryza sativa subsp. indica GN=GAPC PE=2 SV=1	Dihydrodipicolinate reductase, N-terminus//Glyceraldehyde 3-phosphate dehydrogenase, C-terminal domain//Glyceraldehyde 3-phosphate dehydrogenase, NAD binding domain//Organic solute transporter subunit beta protein//D-isomer specific 2-hydroxyacid dehydrogenase, NAD binding domain	bile acid and bile salt transport//lysine biosynthetic process//transport//oxidation-reduction process//lysine biosynthetic process via diaminopimelate
c37023_g1	71641	2666.78	1104	PREDICTED: uncharacterized protein LOC100835762 [Brachypodium distachyon]	--	--	--
c30396_g1	6016	2470.04	304	aquaporin, partial [Triticum aestivum]	Probable aquaporin TIP2-2 OS=Oryza sativa subsp. japonica GN=TIP2-2 PE=2 SV=1	Alpha-acetolactate decarboxylase//Major intrinsic protein	acetoin biosynthetic process//transport
c41570_g1	26670	2208.04	799	40S ribosomal S15a-1 -like protein [Gossypium arboreum]	40S ribosomal protein S15a-1 OS=Arabidopsis thaliana GN=RPS15AA PE=2 SV=2	Ribosomal protein S8	ribosome biogenesis//translation
c43316_g1	115737	2089.13	1892	PREDICTED: protein ASPARTIC PROTEASE IN GUARD CELL 2-like [Oryza brachyantha]	Aspartic proteinase nepenthesin-1 OS=Nepenthes gracilis GN=nep1 PE=1 SV=1	Eukaryotic aspartyl protease	proteolysis
c46650_g1	19485	2083.07	996	histone H3 [Zea mays]	Histone H3.2 OS=Nicotiana tabacum GN=B34 PE=1 SV=1	PCNA-associated factor//Core histone H2A/H2B/H3/H4	regulation of cell cycle//cellular response to DNA damage stimulus
c29491_g1	24471	2079.43	806	--	--	--	--
c881_g1	16805	2049.61	479	--	--	--	--
c35367_g1	59567	1965.96	1149	PREDICTED: BAG family molecular chaperone regulator 1-like [Oryza brachyantha]	--	Domain of unknown function (DUF3357)	galactose metabolic process//starch metabolic process//sucrose metabolic process
c30396_g2	22657	1962.61	579	Os06g0336200, partial [Oryza sativa Japonica Group]>gi|255677013|dbj|BAF19470.2| Os06g0336200, partial [Oryza sativa Japonica Group]	Probable aquaporin TIP2-2 OS=Oryza sativa subsp. japonica GN=TIP2-2 PE=2 SV=1	Major intrinsic protein	transport
c40931_g1	15880.7	1952.27	506	PREDICTED: ubiquitin-60S ribosomal protein L40-like [Nelumbo nucifera]	Ubiquitin-60S ribosomal protein L40-2 OS=Oryza sativa subsp. japonica GN=Ub-CEP52-2 PE=3 SV=1	Ubiquitin-like domain//Ribosomal L40e family//Ubiquitin family	translation//ribosome biogenesis
c28526_g1	25923	1898.79	642	PREDICTED: protein S-acyltransferase 24-like [Brachypodium distachyon]>gi|721653567|ref|XP_010233921.1| PREDICTED: protein S-acyltransferase 24-like [Brachypodium distachyon]	Protein S-acyltransferase 24 OS=Arabidopsis thaliana GN=PAT24 PE=2 SV=1	--	--
c16830_g1	470	1869.56	211	--	--	--	--
c47018_g1	29733	1859.19	974	Histone H2B.2 [Triticum urartu]	Histone H2B.1 OS=Triticum aestivum PE=1 SV=3	Core histone H2A/H2B/H3/H4//Transcription initiation factor TFIID subunit A	DNA-templated transcription, initiation
c35787_g1	65018	1846.82	1288	hypothetical protein SORBIDRAFT_09g006010 [Sorghum bicolor]>gi|241946033|gb|EES19178.1| hypothetical protein SORBIDRAFT_09g006010 [Sorghum bicolor]	Stem 28 kDa glycoprotein OS=Glycine max GN=VSPA PE=2 SV=1	HAD superfamily, subfamily IIIB (Acid phosphatase)	riboflavin metabolic process//hexachlorocyclohexane metabolic process
c19099_g1	23004	1838.16	608	hypothetical protein [Zea mays]>gi|194707628|gb|ACF87898.1| unknown [Zea mays]>gi|414866592|tpg|DAA45149.1| TPA: hypothetical protein ZEAMMB73_578099, partial [Zea mays]	--	--	--
c32461_g1	52903	1701.75	1163	hypothetical protein OsI_15462 [Oryza sativa Indica Group]	Cysteine proteinase inhibitor 10 OS=Oryza sativa subsp. japonica GN=Os04g0350100 PE=2 SV=1	Cystatin domain	--
c48938_g1	160829	1680.41	3094	sucrose synthase [Bambusa oldhamii]	Sucrose synthase 1 OS=Oryza sativa subsp. japonica GN=SUS1 PE=1 SV=1	Sucrose synthase	starch metabolic process//sucrose metabolic process
c43227_g1	40634	1638.79	1068	Os04g0349500 [Oryza sativa Japonica Group]>gi|32489919|emb|CAE05511.1| OSJNBa0038P21.4 [Oryza sativa Japonica Group]>gi|113564097|dbj|BAF14440.1| Os04g0349500 [Oryza sativa Japonica Group]>gi|125589973|gb|EAZ30323.1| hypothetical protein OsJ_14370 [Oryza sativa Japonica Group]>gi|215686988|dbj|BAG90858.1| unnamed protein product [Oryza sativa Japonica Group]	40S ribosomal protein S8 OS=Zea mays GN=RPS8 PE=2 SV=2	--	translational elongation//maturation of SSU-rRNA from tricistronic rRNA transcript (SSU-rRNA, 5.8S rRNA, LSU-rRNA)//ribosome biogenesis
c40783_g1	30185	1619.5	791	PREDICTED: profilin-1 [Phoenix dactylifera]	Profilin OS=Capsicum annuum PE=1 SV=1	--	--
c47552_g2	36683.1	1599.25	1423	hypothetical protein OsJ_23579 [Oryza sativa Japonica Group]	ADP-ribosylation factor 1 OS=Oryza sativa subsp. japonica GN=Os01g0813400 PE=2 SV=3	Ras of Complex, Roc, domain of DAPkinase//Gtr1/RagA G protein conserved region//50S ribosome-binding GTPase//6-phosphofructo-2-kinase//G-protein alpha subunit//Ras family//ADP-ribosylation factor family	fructose metabolic process//G-protein coupled receptor signaling pathway//mannose metabolic process//small GTPase mediated signal transduction//signal transduction
c34836_g1	31266	1591.73	871	--	--	--	--
c47645_g1	84309	1586.13	1900	PREDICTED: calreticulin-like [Zea mays]>gi|414589190|tpg|DAA39761.1| TPA: hypothetical protein ZEAMMB73_606150 [Zea mays]	Calreticulin OS=Oryza sativa subsp. japonica GN=Os07g0246200 PE=1 SV=2	Calreticulin family	protein folding
c46472_g1	22402	1530.73	742	histone H4 [Zea mays]	Histone H4 OS=Glycine max PE=3 SV=1	Core histone H2A/H2B/H3/H4//TATA box binding protein associated factor (TAF)//Transcription initiation factor IID, 31kD subunit	DNA-templated transcription, initiation
c37146_g4	35528	1529.86	928	putative nitrilase-associated protein [Sandersonia aurantiaca]	Protein SPIRAL1-like 2 OS=Arabidopsis thaliana GN=SP1L2 PE=2 SV=1	--	--
c32078_g1	7371	1509.16	387	--	--	--	--
c37006_g1	19034	1504.84	612	--	--	--	--
c44619_g1	37530.1	1494.56	1087	PREDICTED: calmodulin-7 isoform X1 [Vitis vinifera]	Calmodulin-related protein OS=Petunia hybrida GN=CAM53 PE=2 SV=2	EF hand//EF-hand domain pair//Secreted protein acidic and rich in cysteine Ca binding region//Cytoskeletal-regulatory complex EF hand//RNA polymerase Rpb4//EF-hand domain//EF hand//Polysaccharide biosynthesis/export protein//EF-hand domain pair	purine nucleobase metabolic process//signal transduction//transcription, DNA-templated//polysaccharide transport//pyrimidine nucleobase metabolic process
c33254_g1	44209	1482.74	1125	PREDICTED: 36.4 kDa proline-rich protein [Nelumbo nucifera]	14 kDa proline-rich protein DC2.15 OS=Daucus carota PE=2 SV=1	--	--
c30000_g1	36367	1428.1	995	PREDICTED: putative lipid-transfer protein DIR1-like [Oryza brachyantha]	Putative lipid-transfer protein DIR1 OS=Arabidopsis thaliana GN=DIR1 PE=1 SV=1	--	--
c33880_g1	57159	1426.98	1431	PREDICTED: thaumatin-like protein [Setaria italica]	Thaumatin-like protein OS=Arabidopsis thaliana GN=At1g18250 PE=2 SV=2	Translocation protein Sec62//Apical membrane antigen 1	pathogenesis//protein transport
c46504_g1	63069	1407.37	1653	aldolase C-1 [Phyllostachys edulis]	Fructose-bisphosphate aldolase cytoplasmic isozyme OS=Oryza sativa subsp. japonica GN=FBA PE=1 SV=2	Fructose-bisphosphate aldolase class-I	pentose-phosphate shunt//mannose metabolic process//inositol metabolic process//fructose metabolic process//glycolytic process//gluconeogenesis//carbon utilization
c39554_g1	36830	1388.42	1060	PREDICTED: DNA-binding protein MNB1B-like [Oryza brachyantha]	DNA-binding protein MNB1B OS=Zea mays GN=MNB1B PE=1 SV=1	CDC45-like protein//ZIP Zinc transporter//NOA36 protein//YABBY protein	multicellular organismal development//metal ion transport//transmembrane transport//DNA replication initiation
c32682_g1	11221	1385.51	476	--	--	--	--
c42933_g1	3971	1382.06	318	hypothetical protein POPTR_1605s00200g [Populus trichocarpa]>gi|550305511|gb|ERP46092.1| hypothetical protein POPTR_1605s00200g [Populus trichocarpa]	--	--	--
c17651_g1	1128	1326.84	246	TPA: hypothetical protein ZEAMMB73_995488 [Zea mays]	--	--	--
c37100_g1	2263.99	1245.76	407	hypothetical protein BVRB_7g174160 isoform A [Beta vulgaris subsp. vulgaris]	Heat shock 70 kDa protein OS=Zea mays GN=HSP70 PE=3 SV=2	--	--
c39840_g1	41979	1236.86	1376	PREDICTED: peptidyl-prolyl cis-trans isomerase-like [Oryza brachyantha]>gi|573918318|ref|XP_006646801.1| PREDICTED: peptidyl-prolyl cis-trans isomerase-like [Oryza brachyantha]>gi|385145559|dbj|BAM13288.1| CYCLOPHILIN 1 [Oryza brachyantha]>gi|385145563|dbj|BAM13290.1| CYCLOPHILIN 1 [Oryza brachyantha]	Peptidyl-prolyl cis-trans isomerase OS=Catharanthus roseus GN=PCKR1 PE=1 SV=1	Enterobacterial TraT complement resistance protein//Cyclophilin type peptidyl-prolyl cis-trans isomerase/CLD	regulation of conjugation//protein folding//protein peptidyl-prolyl isomerization
c47774_g1	68226	1236.17	2018	Enolase, putative, expressed [Oryza sativa Japonica Group]	Enolase OS=Oryza sativa subsp. japonica GN=ENO1 PE=1 SV=2	Enolase, N-terminal domain//Enolase, C-terminal TIM barrel domain	tyrosine biosynthetic process//L-phenylalanine biosynthetic process//tryptophan biosynthetic process//gluconeogenesis//glycolytic process
c3208_g1	44577	1233.43	1314	hypothetical protein OsI_06772 [Oryza sativa Indica Group]	Plasma membrane-associated cation-binding protein 1 OS=Arabidopsis thaliana GN=PCAP1 PE=1 SV=1	DREPP plasma membrane polypeptide	cellular response to stimulus
c45699_g1	22792	1221.52	936	PREDICTED: 60S ribosomal protein L21-2-like [Oryza brachyantha]	60S ribosomal protein L21-2 OS=Arabidopsis thaliana GN=RPL21E PE=2 SV=1	Ribosomal protein L21e	ribosome biogenesis//translation
c38636_g1	23091	1216.55	976	Os07g0186000 [Oryza sativa Japonica Group]>gi|122167625|sp|Q0D840.1|TRXH1_ORYSJ RecName: Full=Thioredoxin H1; Short=OsTrxh1; AltName: Full=Phloem sap 13 kDa protein 1>gi|158513158|sp|A2YIW7.1|TRXH_ORYSI RecName: Full=Thioredoxin H-type; Short=Trx-H; AltName: Full=Phloem sap 13 kDa protein 1>gi|426442|dbj|BAA04864.1| thioredoxin h [Oryza sativa Japonica Group]>gi|454882|dbj|BAA05546.1| thioredoxin…	Thioredoxin H-type OS=Oryza sativa subsp. indica GN=TRXH PE=1 SV=1	Redoxin//Mitosis protein DIM1//Thioredoxin//AhpC/TSA family	response to cold//response to oxidative stress//plasmodesmata-mediated intercellular transport//obsolete electron transport//mRNA splicing, via spliceosome//cell redox homeostasis//electron transport chain//negative regulation of catalytic activity//oxidation-reduction process//glycerol ether metabolic process
c37819_g1	30084	1214.9	974	PREDICTED: pollen-specific protein C13 [Brachypodium distachyon]	Pollen-specific protein C13 OS=Zea mays GN=MGS1 PE=2 SV=1	--	--
c48376_g1	2947	1209.98	304	glyceraldehyde-3-phosphate dehydrogenase, partial [Oryza sativa Indica Group]	Glyceraldehyde-3-phosphate dehydrogenase 2, cytosolic OS=Oryza sativa subsp. japonica GN=GAPC2 PE=1 SV=1	Glyceraldehyde 3-phosphate dehydrogenase, NAD binding domain//Dihydrodipicolinate reductase, N-terminus	oxidation-reduction process//lysine biosynthetic process//lysine biosynthetic process via diaminopimelate
c42854_g1	99181	1191.6	2772	hypothetical protein SORBIDRAFT_06g001140 [Sorghum bicolor]>gi|241938626|gb|EES11771.1| hypothetical protein SORBIDRAFT_06g001140 [Sorghum bicolor]	Subtilisin-like protease SBT3.3 OS=Arabidopsis thaliana GN=SBT3.3 PE=2 SV=1	Subtilase family	proteolysis//negative regulation of catalytic activity
c48460_g1	44065	1181.53	2066	PREDICTED: tubulin beta-5 chain-like [Brachypodium distachyon]	Tubulin beta-5 chain OS=Triticum aestivum GN=TUBB5 PE=2 SV=1	Tubulin/FtsZ family, GTPase domain	--
c36932_g1	18255	1160.71	760	PREDICTED: 50S ribosomal protein L28, chloroplastic [Zea mays]	--	ATP synthase j chain	proton transport//ATP synthesis coupled proton transport
c43585_g1	22919	1155.97	959	Os10g0564300 [Oryza sativa Japonica Group]>gi|582044893|pdb|3J61|Z Chain Z, Localization Of The Large Subunit Ribosomal Proteins Into A 5.5 A Cryo-em Map Of Triticum Aestivum Translating 80s Ribosome>gi|12597895|gb|AAG60203.1|AC084763_23 putative ribosomal protein L27 [Oryza sativa Japonica Group]>gi|31433546|gb|AAP55044.1| 60S ribosomal protein L27, putative, expressed [Oryza sativa Japonica Gro…	60S ribosomal protein L27-3 OS=Arabidopsis thaliana GN=RPL27C PE=2 SV=2	Ribosomal L27e protein family	translation//ribosome biogenesis
c47747_g1	12477	1149.15	1341	uncharacterized protein LOC100381281 [Zea mays]>gi|670385149|ref|XP_008673428.1| PREDICTED: tubulin beta-6 chain isoform X2 [Zea mays]>gi|194702760|gb|ACF85464.1| unknown [Zea mays]>gi|414880072|tpg|DAA57203.1| TPA: beta tubulin6 isoform 1 [Zea mays]>gi|414880073|tpg|DAA57204.1| TPA: beta tubulin6 isoform 2 [Zea mays]	Tubulin beta-4 chain OS=Eleusine indica GN=TUBB4 PE=2 SV=1	Tubulin/FtsZ family, GTPase domain	microtubule-based movement//obsolete GTP catabolic process//protein polymerization
c40412_g1	18234	1139.23	773	PREDICTED: uncharacterized protein At2g23090-like [Musa acuminata subsp. malaccensis]	Uncharacterized protein At2g23090 OS=Arabidopsis thaliana GN=At2g23090 PE=1 SV=1	Hydrogenase/urease nickel incorporation, metallochaperone, hypA	cellular protein modification process
c47850_g1	19331	1128.44	887	hypothetical protein SORBIDRAFT_07g024200 [Sorghum bicolor]>gi|242081831|ref|XP_002445684.1| hypothetical protein SORBIDRAFT_07g024210 [Sorghum bicolor]>gi|241942033|gb|EES15178.1| hypothetical protein SORBIDRAFT_07g024200 [Sorghum bicolor]>gi|241942034|gb|EES15179.1| hypothetical protein SORBIDRAFT_07g024210 [Sorghum bicolor]	60S ribosomal protein L10a OS=Oryza sativa subsp. japonica GN=RPL10A PE=1 SV=1	--	ribosome biogenesis//translation//post-embryonic organ development//adaxial/abaxial pattern specification
c39487_g1	24143	1126.17	879	PREDICTED: uncharacterized protein LOC101775975 [Setaria italica]	--	--	--
c49604_g1	64465.9	1124.56	2484	PREDICTED: heat shock cognate 70 kDa protein 2-like [Oryza brachyantha]	Heat shock cognate 70 kDa protein OS=Petunia hybrida GN=HSP70 PE=2 SV=1	Hepatitis C virus non-structural protein NS2//MreB/Mbl protein//Oxidoreductase molybdopterin binding domain//NADH dehydrogenase subunit 5 C-terminus//Hydantoinase/oxoprolinase//FGGY family of carbohydrate kinases, C-terminal domain//PetN	oxidation-reduction process//cell morphogenesis//sodium ion transport//cytochrome complex assembly//carbohydrate metabolic process//proteolysis//proton transport//ATP synthesis coupled electron transport//obsolete electron transport//ubiquinone biosynthetic process//nitrate assimilation//mitochondrial electron transport, NADH to ubiquinone
c41751_g1	41231	1122.74	1340	hypothetical protein SORBIDRAFT_02g044060 [Sorghum bicolor]>gi|241926828|gb|EER99972.1| hypothetical protein SORBIDRAFT_02g044060 [Sorghum bicolor]>gi|397702109|gb|AFO59576.1| ascorbate peroxidase [Saccharum hybrid cultivar GT28]	L-ascorbate peroxidase 2, cytosolic OS=Oryza sativa subsp. japonica GN=APX2 PE=1 SV=1	Peroxidase	hydrogen peroxide catabolic process//response to salt stress//obsolete peroxidase reaction//oxidation-reduction process//embryo development ending in seed dormancy//response to cadmium ion//response to heat//response to oxidative stress
c28690_g1	16084	1110.59	775	--	--	--	--
c44068_g2	19258	1108.15	956	LOC100283101 [Zea mays]>gi|242058267|ref|XP_002458279.1| hypothetical protein SORBIDRAFT_03g030600 [Sorghum bicolor]>gi|194703198|gb|ACF85683.1| unknown [Zea mays]>gi|194703792|gb|ACF85980.1| unknown [Zea mays]>gi|195615288|gb|ACG29474.1| 60S ribosomal protein L18a [Zea mays]>gi|195627346|gb|ACG35503.1| 60S ribosomal protein L18a [Zea mays]>gi|195627434|gb|ACG35547.1| 60S ribosomal protein L18a […	60S ribosomal protein L18a OS=Oryza sativa subsp. japonica GN=RPL18A PE=2 SV=1	Ribosomal L18ae/LX protein domain	translation//ribosome biogenesis
c49379_g1	74362	1107.4	2541	hypothetical protein SORBIDRAFT_07g028270 [Sorghum bicolor]>gi|241941154|gb|EES14299.1| hypothetical protein SORBIDRAFT_07g028270 [Sorghum bicolor]	Heat shock protein 81-1 OS=Oryza sativa subsp. japonica GN=HSP81-1 PE=3 SV=2	Hsp90 protein//Golgi-dynamics membrane-trafficking	flower development//response to water deprivation//response to stress//protein folding//defense response//transport//heat acclimation//protein stabilization//leaf development//cellular response to calcium ion//response to salt stress
c10584_g1	12692	1105.82	577	predicted protein, partial [Hordeum vulgare subsp. vulgare]	NADH dehydrogenase [ubiquinone] 1 beta subcomplex subunit 3-B OS=Arabidopsis thaliana GN=At1g14450 PE=3 SV=1	NADH-ubiquinone oxidoreductase B12 subunit family	electron transport chain
c43933_g1	38217	1100.27	1324	PREDICTED: 60S acidic ribosomal protein P0-like [Oryza brachyantha]	60S acidic ribosomal protein P0 OS=Oryza sativa subsp. japonica GN=Os08g0130500 PE=1 SV=3	Ribosomal protein L10	ribosome biogenesis
c39824_g1	39703	1097.76	1593	PREDICTED: probable aquaporin PIP2-6-like [Oryza brachyantha]	Probable aquaporin PIP2-6 OS=Oryza sativa subsp. japonica GN=PIP2-6 PE=2 SV=2	Major intrinsic protein	transport
c60778_g1	39671	1097.69	1314	PREDICTED: purple acid phosphatase 3-like [Setaria italica]	Purple acid phosphatase 3 OS=Arabidopsis thaliana GN=PAP3 PE=2 SV=1	Calcineurin-like phosphoesterase	--
c39948_g1	20285	1094.24	788	PREDICTED: 60S acidic ribosomal protein P2A [Setaria italica]	60S acidic ribosomal protein P2A OS=Zea mays GN=RPP2A PE=1 SV=3	--	--
c41593_g1	23588	1084.75	915	PREDICTED: calcium-binding protein PBP1 [Brachypodium distachyon]	Calcium-binding protein KIC OS=Arabidopsis thaliana GN=KIC PE=1 SV=2	Cytoskeletal-regulatory complex EF hand//EF-hand domain pair//EF hand	--
c32940_g1	15438	1075.44	663	hypothetical protein OsI_09631 [Oryza sativa Indica Group]	Cortical cell-delineating protein OS=Zea mays PE=2 SV=1	Plexin repeat	--
c36891_g1	13253	1070.45	604	--	--	--	--
c42267_g1	37808	1061.87	1298	hypothetical protein [Zoysia matrella]	Triosephosphate isomerase, cytosolic OS=Zea mays PE=3 SV=3	Triosephosphate isomerase	gluconeogenesis//glycolytic process//carbon utilization//metabolic process//mannose metabolic process//fructose metabolic process//glycerolipid metabolic process//inositol metabolic process
c43781_g1	29906	1055.97	1098	Os03g0337800 [Oryza sativa Japonica Group]>gi|108708037|gb|ABF95832.1| 60S ribosomal protein L19-1, putative, expressed [Oryza sativa Japonica Group]>gi|113548522|dbj|BAF11965.1| Os03g0337800 [Oryza sativa Japonica Group]>gi|125543790|gb|EAY89929.1| hypothetical protein OsI_11477 [Oryza sativa Indica Group]>gi|125586185|gb|EAZ26849.1| hypothetical protein OsJ_10765 [Oryza sativa Japonica Group]>g…	60S ribosomal protein L19-2 OS=Arabidopsis thaliana GN=RPL19B PE=2 SV=1	Ribosomal protein L19e	translation//ribosome biogenesis
c38590_g1	13368	1043.87	619	PREDICTED: uncharacterized protein LOC100272307 isoform X1 [Zea mays]	60S ribosomal protein L37a OS=Oryza sativa subsp. japonica GN=Os01g0679700 PE=1 SV=1	Protein SLM4//U1 zinc finger//ATP synthase protein 8//Ribosomal L37ae protein family	ATP synthesis coupled proton transport//proton transport//ribosome biogenesis//translation//signal transduction//lysosomal microautophagy
c27229_g1	7791	1039.21	458	hypothetical protein F775_42560 [Aegilops tauschii]	--	--	--
c71482_g1	24380	1024.71	945	non-specific lipid transfer protein 6 [Hordeum vulgare subsp. vulgare]>gi|326493864|dbj|BAJ85394.1| predicted protein [Hordeum vulgare subsp. vulgare]	Non-specific lipid-transfer protein 4 OS=Oryza sativa subsp. japonica GN=Os12g0114500 PE=3 SV=2	--	lipid transport
c37436_g1	16391	1015.23	750	PREDICTED: 60S ribosomal protein L22-2-like [Oryza brachyantha]	60S ribosomal protein L22-2 OS=Arabidopsis thaliana GN=RPL22B PE=2 SV=1	Ribosomal L22e protein family	translation//ribosome biogenesis
c36952_g1	15548	1010.8	707	PREDICTED: cytochrome c oxidase subunit 5C [Zea mays]	Cytochrome c oxidase subunit 5C OS=Oryza sativa subsp. japonica GN=COX5C PE=3 SV=3	Melittin	regulation of protein kinase activity
c1731_g1	18361	1008.66	778	hypothetical protein OsI_36717 [Oryza sativa Indica Group]	Barwin OS=Hordeum vulgare PE=1 SV=1	EF hand//Barwin family//Domain found in Dishevelled, Egl-10, and Pleckstrin (DEP)//EF-hand domain	defense response to fungus//intracellular signal transduction//defense response to bacterium
c44085_g2	33922	1002.01	1293	PREDICTED: expansin-B3-like [Oryza brachyantha]	Expansin-B3 OS=Oryza sativa subsp. japonica GN=EXPB3 PE=2 SV=2	--	--
c11941_g1	1325	990.55	266	Histone H3.3 [Aegilops tauschii]	Histone H3.3 OS=Vitis vinifera PE=2 SV=3	Core histone H2A/H2B/H3/H4//PCNA-associated factor	cellular response to DNA damage stimulus//regulation of cell cycle
c39380_g1	61933	986.53	2110	Os03g0703000 [Oryza sativa Japonica Group]>gi|75226342|sp|Q75I93.1|BGL07_ORYSJ RecName: Full=Beta-glucosidase 7; Short=Os3bglu7; Flags: Precursor>gi|41469453|gb|AAS07254.1| beta-glucosidase (with alternative splicing) [Oryza sativa Japonica Group]>gi|62733402|gb|AAX95519.1| Putative Glycosyl hydrolase family 1 protein [Oryza sativa Japonica Group]>gi|108710628|gb|ABF98423.1| Glycosyl hydrolase fa…	Beta-glucosidase 7 OS=Oryza sativa subsp. japonica GN=BGLU7 PE=1 SV=1	Glycosyl hydrolase family 1//Cytochrome B6-F complex Fe-S subunit	obsolete electron transport//galactose metabolic process//glycerolipid metabolic process//glycosaminoglycan catabolic process//starch metabolic process//sucrose metabolic process//glycosphingolipid metabolic process//oxidation-reduction process//carbohydrate metabolic process
c43739_g1	50229	979.76	1766	uncharacterized protein LOC100194360 [Zea mays]>gi|238908744|gb|ACF81892.2| unknown [Zea mays]>gi|414877311|tpg|DAA54442.1| TPA: hypothetical protein ZEAMMB73_685440 [Zea mays]	S-adenosylmethionine synthase 1 OS=Triticum monococcum GN=SAMS1 PE=2 SV=1	Merozoite Surface Antigen 2 (MSA-2) family//S-adenosylmethionine synthetase, C-terminal domain//S-adenosylmethionine synthetase, N-terminal domain//S-adenosylmethionine synthetase, central domain	lignin biosynthetic process//cell adhesion//methanogenesis//response to salt stress//S-adenosylmethionine biosynthetic process//one-carbon metabolic process//methionine metabolic process//response to cold
c39957_g1	20109	979.33	895	hypothetical protein CARUB_v10002094mg, partial [Capsella rubella]>gi|482557479|gb|EOA21671.1| hypothetical protein CARUB_v10002094mg, partial [Capsella rubella]	Histone H3.3 OS=Vitis vinifera PE=2 SV=3	Transcription initiation factor IID, 31kD subunit//PCNA-associated factor//Core histone H2A/H2B/H3/H4	regulation of cell cycle//cellular response to DNA damage stimulus//DNA-templated transcription, initiation
c34043_g1	12584	977.23	622	PREDICTED: 60S ribosomal protein L29-1-like [Brachypodium distachyon]>gi|721678391|ref|XP_010237904.1| PREDICTED: 60S ribosomal protein L29-1-like [Brachypodium distachyon]	60S ribosomal protein L29-2 OS=Arabidopsis thaliana GN=RPL29B PE=2 SV=2	Ribosomal L29e protein family	translation//ribosome biogenesis
c46427_g1	14553.8	962.51	961	Os02g0235600 [Oryza sativa Japonica Group]>gi|113535917|dbj|BAF08300.1| Os02g0235600 [Oryza sativa Japonica Group]>gi|215767774|dbj|BAH00003.1| unnamed protein product [Oryza sativa Japonica Group]	60S ribosomal protein L11 OS=Oryza sativa subsp. japonica GN=RPL11 PE=2 SV=1	Photosynthetic reaction centre, H-chain N-terminal region	ribosome biogenesis//translation//photosynthesis, light reaction//obsolete electron transport
c38567_g1	14952	951.81	766	PREDICTED: ubiquitin-like protein 5 [Setaria italica]	Ubiquitin-like protein 5 OS=Arabidopsis thaliana GN=UBL5 PE=3 SV=1	Ubiquitin family//Ubiquitin-like domain	--
c38781_g1	22783	940.83	1084	PREDICTED: heavy metal-associated isoprenylated plant protein 26 [Brachypodium distachyon]	Heavy metal-associated isoprenylated plant protein 26 OS=Arabidopsis thaliana GN=HIPP26 PE=1 SV=1	Heavy-metal-associated domain	metal ion transport
c40931_g2	10910	934.22	583	hypothetical protein EMIHUDRAFT_354368 [Emiliania huxleyi CCMP1516]>gi|551610849|ref|XP_005786525.1| hypothetical protein EMIHUDRAFT_373392 [Emiliania huxleyi CCMP1516]>gi|485629156|gb|EOD24536.1| hypothetical protein EMIHUDRAFT_354368 [Emiliania huxleyi CCMP1516]>gi|485639823|gb|EOD34096.1| hypothetical protein EMIHUDRAFT_373392 [Emiliania huxleyi CCMP1516]	Ubiquitin OS=Triticum aestivum PE=3 SV=2	Ubiquitin family//Ubiquitin-like domain	--
c44213_g1	19115	930.56	1055	PREDICTED: 60S acidic ribosomal protein P1-like [Oryza brachyantha]	60S acidic ribosomal protein P1 OS=Zea mays GN=RPP1A PE=1 SV=1	--	--
c45017_g1	21500	922.8	1503	PREDICTED: fructokinase-1 [Setaria italica]	Fructokinase-1 OS=Oryza sativa subsp. japonica GN=FRK1 PE=1 SV=2	--	--
c44537_g1	29220	922.68	1444	Os05g0368300 [Oryza sativa Japonica Group]>gi|113578893|dbj|BAF17256.1| Os05g0368300 [Oryza sativa Japonica Group]	40S ribosomal protein S4 OS=Oryza sativa subsp. japonica GN=RPS4 PE=2 SV=3	S4 domain	ribosome biogenesis//translation
c42831_g1	25532	912.88	1125	Os03g0756000 [Oryza sativa Japonica Group]>gi|37718812|gb|AAR01683.1| putative ribosomal protein L13a [Oryza sativa Japonica Group]>gi|108711156|gb|ABF98951.1| 60S ribosomal protein L13a-2, putative, expressed [Oryza sativa Japonica Group]>gi|113549785|dbj|BAF13228.1| Os03g0756000 [Oryza sativa Japonica Group]>gi|125545767|gb|EAY91906.1| hypothetical protein OsI_13588 [Oryza sativa Indica Group]>…	60S ribosomal protein L13a-4 OS=Arabidopsis thaliana GN=RPL13AD PE=2 SV=1	Ribosomal protein L13	ribosome biogenesis//translation
c41552_g1	14783	910.6	757	hypothetical protein CARUB_v10018269mg, partial [Capsella rubella]>gi|482560781|gb|EOA24972.1| hypothetical protein CARUB_v10018269mg, partial [Capsella rubella]	40S ribosomal protein S27 OS=Hordeum vulgare GN=RPS27 PE=3 SV=2	Ribosomal protein S27	ribosome biogenesis//translation
c43554_g2	26283	907.19	1159	Os03g0390000 [Oryza sativa Japonica Group]>gi|37991906|gb|AAR06352.1| ribosomal protein s6 RPS6-2 [Oryza sativa Japonica Group]>gi|108708558|gb|ABF96353.1| 40S ribosomal protein S6, putative, expressed [Oryza sativa Japonica Group]>gi|113548744|dbj|BAF12187.1| Os03g0390000 [Oryza sativa Japonica Group]>gi|125586512|gb|EAZ27176.1| hypothetical protein OsJ_11113 [Oryza sativa Japonica Group]>gi|215…	40S ribosomal protein S6 OS=Asparagus officinalis GN=rps6 PE=2 SV=1	Ribosomal protein S6e//Vacuolar sorting 38 and autophagy-related subunit 14	rRNA processing//positive regulation of autophagy//growth//ribosomal small subunit biogenesis//translation//ribosome biogenesis
c47408_g1	42801	906.32	1655	Os03g0599800 [Oryza sativa Japonica Group]>gi|75153246|sp|Q8H8T0.1|RGP1_ORYSJ RecName: Full=UDP-arabinopyranose mutase 1; Short=OsUAM1; AltName: Full=Reversibly glycosylated polypeptide 1; AltName: Full=UDP-L-arabinose mutase 1>gi|10442698|gb|AAG17438.1|AF294725_1 reversibly glycosylated polypeptide [Oryza sativa]>gi|22795245|gb|AAN08217.1| reversibly glycosylated polypeptide [Oryza sativa Japoni…	UDP-arabinopyranose mutase 1 OS=Oryza sativa subsp. japonica GN=UAM1 PE=1 SV=1	Reversibly glycosylated polypeptide	cellulose biosynthetic process
c44351_g1	21622	885.9	1119	hypothetical protein SORBIDRAFT_07g001670 [Sorghum bicolor]>gi|241941285|gb|EES14430.1| hypothetical protein SORBIDRAFT_07g001670 [Sorghum bicolor]	40S ribosomal protein S13-2 OS=Oryza sativa subsp. japonica GN=Os08g0117300 PE=1 SV=1	Ribosomal S13/S15 N-terminal domain//Ribosomal protein S15	cytokinesis by cell plate formation//ribosome biogenesis//leaf morphogenesis//trichome morphogenesis//translation
c45017_g2	13906	884.97	738	hypothetical protein OsI_27579 [Oryza sativa Indica Group]	Fructokinase-2 OS=Oryza sativa subsp. japonica GN=FRK2 PE=1 SV=1	--	--
c18462_g1	1883	883.41	294	--	--	--	--
c41935_g1	21097	881.87	1008	hypothetical protein SORBIDRAFT_01g035860 [Sorghum bicolor]>gi|241919156|gb|EER92300.1| hypothetical protein SORBIDRAFT_01g035860 [Sorghum bicolor]	60S ribosomal protein L18-2 OS=Arabidopsis thaliana GN=RPL18B PE=1 SV=2	--	translation//ribosome biogenesis
c40877_g1	22771	881.56	1045	PREDICTED: uncharacterized protein LOC101753989 [Setaria italica]	Tricin synthase 2 OS=Oryza sativa subsp. japonica GN=ROMT-17 PE=1 SV=1	O-methyltransferase	--
c44575_g1	30857	868.28	1296	PREDICTED: 14-3-3-like protein GF14-C-like [Oryza brachyantha]	14-3-3-like protein GF14-C OS=Oryza sativa subsp. japonica GN=GF14C PE=1 SV=1	SFI toxin family	pathogenesis
c46476_g5	24378	868.27	1518	hypothetical protein OsJ_03983 [Oryza sativa Japonica Group]	40S ribosomal protein S23 OS=Fragaria ananassa GN=RPS23 PE=2 SV=1	Ribosomal protein S12/S23	translation//ribosome biogenesis
c36041_g1	61613	860.35	2374	hypothetical protein OsI_22336 [Oryza sativa Indica Group]	Anthranilate O-methyltransferase 2 OS=Zea mays GN=AAMT2 PE=1 SV=1	SAM dependent carboxyl methyltransferase	--
c37538_g3	2148	860.11	306	hypothetical protein OsI_25404 [Oryza sativa Indica Group]	60S ribosomal protein L24 OS=Hordeum vulgare GN=RPL24 PE=2 SV=1	--	--
c38782_g1	48443	859.63	1918	catalase, partial [Stipa purpurea]	Catalase isozyme A OS=Oryza sativa subsp. japonica GN=CATA PE=2 SV=1	Catalase//Ribosomal L32p protein family	translation//response to oxidative stress//ribosome biogenesis//tryptophan metabolic process//obsolete peroxidase reaction//oxidation-reduction process//methane metabolic process
c42501_g1	20579	858.01	966	PREDICTED: 60S ribosomal protein L24-like [Setaria italica]	60S ribosomal protein L24 OS=Hordeum vulgare GN=RPL24 PE=2 SV=1	RF-1 domain	translational termination//regulation of translational termination
c34834_g1	46876	849.48	1883	Os03g0807700 [Oryza sativa Japonica Group]>gi|30102997|gb|AAP21410.1| unknown protein [Oryza sativa Japonica Group]>gi|108711660|gb|ABF99455.1| expressed protein [Oryza sativa Japonica Group]>gi|113550115|dbj|BAF13558.1| Os03g0807700 [Oryza sativa Japonica Group]>gi|125588329|gb|EAZ28993.1| hypothetical protein OsJ_13041 [Oryza sativa Japonica Group]>gi|215765247|dbj|BAG86944.1| unnamed protein p…	--	--	--
c41365_g1	17177.5	841.49	975	ribosomal Pr 117, partial [Triticum aestivum]	60S ribosomal protein L23 OS=Arabidopsis thaliana GN=RPL23A PE=2 SV=3	Ribosomal protein L14p/L23e	translation//ribosome biogenesis
c35039_g1	10710	840.07	615	--	--	--	--
c43750_g2	22688	840.07	1505	14-3-3E [Hordeum vulgare subsp. vulgare]>gi|326494172|dbj|BAJ90355.1| predicted protein [Hordeum vulgare subsp. vulgare]	14-3-3-like protein GF14-D OS=Oryza sativa subsp. japonica GN=GF14D PE=1 SV=1	Ribonucleotide reductase, all-alpha domain	DNA replication//deoxyribonucleoside diphosphate metabolic process//pyrimidine nucleobase metabolic process//oxidation-reduction process//purine nucleobase metabolic process
c39301_g1	14863	835.53	870	PREDICTED: 60S ribosomal protein L30 [Setaria italica]	60S ribosomal protein L30 OS=Zea mays GN=RPL30 PE=3 SV=1	--	--
c30001_g1	227	831.73	227	PREDICTED: LOC100283140 isoform X2 [Zea mays]	14-3-3-like protein GF14-C OS=Oryza sativa subsp. japonica GN=GF14C PE=1 SV=1	--	--
c32774_g1	25078	829.92	1137	PREDICTED: glutathione S-transferase 1 [Brachypodium distachyon]	Glutathione S-transferase 1 OS=Zea mays GN=GST1 PE=1 SV=4	Glutathione S-transferase, N-terminal domain//Glutathione S-transferase, N-terminal domain//Glutathione S-transferase, N-terminal domain//GPI transamidase subunit PIG-U	GPI anchor biosynthetic process
c40160_g1	15853	819.14	977	PREDICTED: 60S ribosomal protein L23A [Setaria italica]>gi|835996692|ref|XP_012702637.1| PREDICTED: 60S ribosomal protein L23A [Setaria italica]	60S ribosomal protein L23a OS=Nicotiana tabacum GN=RPL23A PE=2 SV=1	Ribosomal protein L23	translation//ribosome biogenesis
c33107_g2	23816	815.24	1107	--	--	--	--
c26934_g1	8435	805.35	547	--	--	Potassium channel Kv1.4 tandem inactivation domain	potassium ion transport
c44828_g2	33334	805	1479	xyloglucan endotransglucosylase hydrolase 2 [Bambusa oldhamii]	Xyloglucan endotransglucosylase/hydrolase protein 22 OS=Arabidopsis thaliana GN=XTH22 PE=1 SV=1	Xyloglucan endo-transglycosylase (XET) C-terminus//Glycosyl hydrolases family 16	carbohydrate metabolic process//cellular glucan metabolic process
c34153_g1	74373	797.15	3022	PREDICTED: 4-hydroxyphenylpyruvate dioxygenase-like [Setaria italica]	4-hydroxyphenylpyruvate dioxygenase OS=Hordeum vulgare PE=2 SV=1	Ribonuclease (pollen allergen)//Adenovirus E3B protein	type I hypersensitivity
c33107_g1	6964	794.28	496	--	--	Ribosomal protein L41	ribosome biogenesis//translation
c42393_g1	29198	788.91	1340	PREDICTED: 60S ribosomal protein L5-1 [Brachypodium distachyon]	60S ribosomal protein L5-1 OS=Oryza sativa subsp. japonica GN=RPL5A PE=2 SV=1	Ribosomal L18p/L5e family	translation//ribosome biogenesis
c66157_g1	28686	787.17	1323	PREDICTED: chlorophyllase-1-like [Setaria italica]	Chlorophyllase-1 OS=Arabidopsis thaliana GN=CLH1 PE=1 SV=1	Clp amino terminal domain, pathogenicity island component//Platelet-activating factor acetylhydrolase, isoform II//alpha/beta hydrolase fold//Chlorophyllase//Chlorophyllase enzyme	metabolic process//chlorophyll metabolic process//chlorophyll catabolic process//lipid catabolic process//glycerolipid metabolic process//protein metabolic process
c41014_g1	18113	781.75	1481	predicted protein [Hordeum vulgare subsp. vulgare]>gi|326532756|dbj|BAJ89223.1| predicted protein [Hordeum vulgare subsp. vulgare]	Rapid alkalinization factor OS=Nicotiana tabacum GN=RALF PE=1 SV=1	Adenylate cyclase associated (CAP) N terminal	cytoskeleton organization
c34979_g1	23980	779.77	1153	PREDICTED: soluble inorganic pyrophosphatase-like [Oryza brachyantha]	Soluble inorganic pyrophosphatase OS=Zea mays GN=IPP PE=2 SV=1	Inorganic pyrophosphatase//D123//Solute carrier family 12	ion transport//oxidative phosphorylation//transport//phosphate-containing compound metabolic process//cell cycle
c42324_g1	10805	779.27	697	TPA: 40S ribosomal protein S29, partial [Zea mays]	40S ribosomal protein S29 OS=Triticum aestivum GN=RPS29 PE=1 SV=1	Ribosomal protein S14p/S29e	ribosome biogenesis//translation
c36891_g2	6045	775.21	467	--	--	Ribosomal protein L41//Developmental protein	embryonic morphogenesis//ribosome biogenesis//translation
c47386_g1	51238	772.69	2328	protein disulfide isomerase [Oryza sativa Japonica Group]	Protein disulfide isomerase-like 1-1 OS=Oryza sativa subsp. japonica GN=PDIL1-1 PE=2 SV=1	Redoxin//Glutaredoxin//ERp29, N-terminal domain//Natural resistance-associated macrophage protein//AhpC/TSA family//Thioredoxin	obsolete electron transport//oxidation-reduction process//cell redox homeostasis//protein secretion//transport
c41552_g2	9821.02	772.59	760	hypothetical protein CARUB_v10018269mg, partial [Capsella rubella]>gi|482560781|gb|EOA24972.1| hypothetical protein CARUB_v10018269mg, partial [Capsella rubella]	40S ribosomal protein S27 OS=Hordeum vulgare GN=RPS27 PE=3 SV=2	Ribosomal protein S27	translation//ribosome biogenesis
c38148_g1	17897	769.55	929	metallothionein-like protein type 2 [Zea mays]	Metallothionein-like protein 2A OS=Oryza sativa subsp. japonica GN=MT2A PE=2 SV=1	Metallothionein//Adenylate cyclase associated (CAP) N terminal	cytoskeleton organization
